# Supplementary material for: Two centuries from species discovery to diagnostic characters: molecular and morphological evidence for narrower species limits in the widespread SW Australian Anarthria gracilis complex (Restionaceae s.l./Anarthriaceae, Poales)
Source: PeerJ. 2021 Mar 8;9:e10935. doi: 10.7717/peerj.10935 (PMC7950204; doi:10.7717/peerj.10935)
Supplement: Supplemental Information 2 [file peerj-09-10935-s002.fas]

>A_gracilis_sp1_Day_&_Casson_W158.20
AGAACCCCTGGAATTATAAATGGGCAATCCTGAGCCAAATCCTTA----TTTTGAGAAAACAAGGGTTTTGAAAACTAGAATC-AAAAGGATAGGTGCAGAGACTCAATGGAAGCTGTTCTAACGAATAGAGTTGATTACGTT-GTGTTG---GGAGCCAGAATCTATCTATCCAAATTAGAGAAAGGATGGCTTTATATATCTAATACTCGAGTAACCATACTCGCATATCAAACGATTAATCACGA-CCAAC---------------------TCCATATCATAGAATATTATTCA-TTTTAGAATGCAATTTGGAATGATTATGAAATAGGAAATTAGG--AAAAAATGTGGAATT----ATTGTGAATCCATTTCAATCCAAGTTGAAAGAAGAATCCAATCTTGAGTAATCCAGTCATTTTTATTACAGAGTTTTCTAGATCCTTTGAA---AAACGGATTAATCGGACGAGAATAAAGAGAGAGTCCCATTTTACATGTCAATATCGACAACAATGAAATTTATAGTAAAAGGAAAATCCGTCGACTTTATAAATCGTGAGGG-TTCAAGTCCCTCTATCCCCAATAAAGAACCCTTTTAACCTCCTAACGATTTCTCCCCTTTTTT-ATTCATCAATTGTTCAAAGAGGATTCACTAT-CTTTCTCATTCTACCCTTTCACAAGGCAA-GGGGATCCAAACCGAAATCTTTGAATCTTATCCC-ATCCATACAAATGAACATATTTTTGTCTTTTGATTTTTTTTTTATTATTGATTTATTTTATTATTGATTTTTTTTA------TATTTATTTAGTATTTAGGCAAGTAATCTCTATGATTAAGATTAAGTAAGTCA-TTCCCAATGCATAGCATTATCCTCCTATTTCCTTATT--------CCAATTTTGGAATACCTTTTT-----------GAGTCC----------CTTTAATTGATATAGATACAAATACTCTACTAGGATGATGCACAAGAAA--------------------------------------------------------
>A_gracilis_sp1_Fomichev_&_Macfarlane_WA659
AGAACCCCTGGAATTATAAATGGGCAATCCTGAGCCAAATCCTTA----TTTTGAGAAAACAAGGGTTTTGAAAACTAGAATC-AAAAGGATAGGTGCAGAGACTCAATGGAAGCTGTTCTAACGAATAGAGTTGATTACGTT-GTGTTG---GGAGCCAGAATCTATCTATCCAAATTAGAGAAAGGATGGCTTTATATATCTAATACTCGAGTAACCATACTCGCATATCAAACGATTAATCACGA-CCAAC---------------------TCCATATCATAGAATATTATTCA-TTTTAGAATGCAATTTGGAATGATTATGAAATAGGAAATTAGG--AAAAAATGTGGAATT----ATTGTGAATCCATTTCAATCCAAGTTGAAAGAAGAATCCAATCTTGAGTAATCCAGTCATTTTTATTACAGAGTTTTCTAGATCCTTTGAA---AAACGGATTAATCGGACGAGAATAAAGAGAGAGTCCCATTCTACATGTCAATATCGACAACAATGAAATTTATAGTAAAAGGAAAATCCGTCGACTTTATAAATCGTGAGGG-TTCAAGTCCCTCTATCCCCAATAAAGAACCCTTTTAACCTCCTAACGATTTCTCCCCTTTTTT-ATTCATCAATTGTTCAAAGAGGATTCACTAT-CTTTCTCATTCTACCCTTTCACAAGGCAA-GGGGATCCAAACCGAAATCTTTGAATCTTATCCC-ATCCATACAAATGAACATATTTTTGTCTTTTGATTTTTTTTTTATTATTGATTTATTTTATTATTGATTTTTTTTA------TATTTATTTAGTATTTAGGCAAGTAATCTCTATGATTAAGATTAAGTAAGTCA-TTCCCAATGCATAGCATTATCCTCCTATTTCCTTATT--------CCAATTTTGGAATACCTTTTT-----------GAGTCC----------CTTTAATTGATATAGATACAAATACTCTACTAGGATGATGCACAAGAAA--------------------------------------------------------
>A_gracilis_sp1_Fomichev_&_Macfarlane_WA655
AGAACCCCTGGAATTATAAATGGGCAATCCTGAGCCAAATCCTTA----TTTTGAGAAAACAAGGGTTTTGAAAACTAGAATC-AAAAGGATAGGTGCAGAGACTCAATGGAAGCTGTTCTAACGAATAGAGTTGATTACGTT-GTGTTG---GGAGCCAGAATCTATCTATCCAAATTAGAGAAAGGATGGCTTTATATATCTAATACTCGAGTAACCATACTCGCATATCAAACGATTAATCACGA-CCAAC---------------------TCCATATCATAGAATATTATTCA-TTTTAGAATGCAATTTGGAATGATTATGAAATAGGAAATTAGG--AAAAAATGTGGAATT----ATTGTGAATCCATTTCAATCCAAGTTGAAAGAAGAATCCAATCTTGAGTAATCCAGTCATTTTTATTACAGAGTTTTCTAGATCCTTTGAA---AAACGGATTAATCGGACGAGAATAAAGAGAGAGTCCCATTCTACATGTCAATATCGACAACAATGAAATTTATAGTAAAAGGAAAATCCGTCGACTTTATAAATCGTGAGGG-TTCAAGTCCCTCTATCCCCAATAAAGAACCCTTTTAACCTCCTAACGATTTCTCCCCTTTTTT-ATTCATCAATTGTTCAAAGAGGATTCACTAT-CTTTCTCATTCTACCCTTTCACAAGGCAA-GGGGATCCAAACCGAAATCTTTGAATCTTATCCC-ATCCATACAAATGAACATATTTTTGTCTTTTGATTTTTTTTTTATTATTGATTTATTTTATTATTGATTTTTTTTA------TATTTATTTAGTATTTAGGCAAGTAATCTCTATGATTAAGATTAAGTAAGTCA-TTCCCAATGCATAGCATTATCCTCCTATTTCCTTATT--------CCAATTTTGGAATACCTTTTT-----------GAGTCC----------CTTTAATTGATATAGATACAAATACTCTACTAGGATGATGCACAAGAAA--------------------------------------------------------
>A_gracilis_sp1_Fomichev_&_Macfarlane_WA654
AGAACCCCTGGAATTATAAATGGGCAATCCTGAGCCAAATCCTTA----TTTTGAGAAAACAAGGGTTTTGAAAACTAGAATC-AAAAGGATAGGTGCAGAGACTCAATGGAAGCTGTTCTAACGAATAGAGTTGATTACGTT-GTGTTG---GGAGCCAGAATCTATCTATCCAAATTAGAGAAAGGATGGCTTTATATATCTAATACTCGAGTAACCATACTCGCATATCAAACGATTAATCACGA-CCAAC---------------------TCCATATCATAGAATATTATTCA-TTTTAGAATGCAATTTGGAATGATTATGAAATAGGAAATTAGG--AAAAAATGTGGAATT----ATTGTGAATCCATTTCAATCCAAGTTGAAAGAAGAATCCAATCTTGAGTAATCCAGTCATTTTTATTACAGAGTTTTCTAGATCCTTTGAA---AAACGGATTAATCGGACGAGAATAAAGAGAGAGTCCCATTCTACATGTCAATATCGACAACAATGAAATTTATAGTAAAAGGAAAATCCGTCGACTTTATAAATCGTGAGGG-TTCAAGTCCCTCTATCCCCAATAAAGAACCCTTTTAACCTCCTAACGATTTCTCCCCTTTTTT-ATTCATCAATTGTTCAAAGAGGATTCACTAT-CTTTCTCATTCTACCCTTTCACAAGGCAA-GGGGATCCAAACCGAAATCTTTGAATCTTATCCC-ATCCATACAAATGAACATATTTTTGTCTTTTGATTTTTTTTTTATTATTGATTTATTTTATTATTGATTTTTTTTA------TATTTATTTAGTATTTAGGCAAGTAATCTCTATGATTAAGATTAAGTAAGTCA-TTCCCAATGCATAGCATTATCCTCCTATTTCCTTATT--------CCAATTTTGGAATACCTTTTT-----------GAGTCC----------CTTTAATTGATATAGATACAAATACTCTACTAGGATGATGCACAAGAAA--------------------------------------------------------
>A_gracilis_sp1_Fomichev_&_Macfarlane_WA408
AGAACCCCTGGAATTATAAATGGGCAATCCTGAGCCAAATCCTTA----TTTTGAGAAAACAAGGGTTTTGAAAACTAGAATC-AAAAGGATAGGTGCAGAGACTCAATGGAAGCTGTTCTAACGAATAGAGTTGATTACGTT-GTGTTG---GGAGCCAGAATCTATCTATCCAAATTAGAGAAAGGATGGCTTTATATATCTAATACTCGAGTAACCATACTCGCATATCAAACGATTAATCACGA-CCAAC---------------------TCCATATCATAGAATATTATTCA-TTTTAGAATGCAATTTGGAATGATTATGAAATAGGAAATTAGG--AAAAAATGTGGAATT----ATTGTGAATCCATTTCAATCCAAGTTGAAAGAAGAATCCAATCTTGAGTAATCCAGTCATTTTTATTACAGAGTTTTCTAGATCCTTTGAA---AAACGGATTAATCGGACGAGAATAAAGAGAGAGTCCCATTCTACATGTCAATATCGACAACAATGAAATTTATAGTAAAAGGAAAATCCGTCGACTTTATAAATCGTGAGGG-TTCAAGTCCCTCTATCCCCAATAAAGAACCCTTTTAACCTCCTAACGATTTCTCCCCTTTTTT-ATTCATCAATTGTTCAAAGAGGATTCACTAT-CTTTCTCATTCTACCCTTTCACAAGGCAA-GGGGATCCAAACCGAAATCTTTGAATCTTATCCC-ATCCATACAAATGAACATATTTTTGTCTTTTGATTTTTTTTTTATTATTGATTTATTTTATTATTGATTTTTTTT-------TATTTATTTAGTATTTAGGCAAGTAATCTCTATGATTAAGATTAAGTAAGTCA-TTCCCAATGCATAGCATTATCCTCCTATTTCCTTATT--------CCAATTTTGGAATACCTTTTT-----------GAGTCC----------CTTTAATTGATATAGATACAAATACTCTACTAGGATGATGCACAAGAAA--------------------------------------------------------
>A_gracilis_sp1_Byrne_4960
AGAACCCCTGGAATTATAAATGGGCAATCCTGAGCCAAATCCTTA----TTTTGAGAAAACAAGGGTTTTGAAAACTAGAATC-AAAAGGATAGGTGCAGAGACTCAATGGAAGCTGTTCTAACGAATAGAGTTGATTACGTT-GTGTTG---GGAGCCAGAATCTATCTATCCAAATTAGAGAAAGGATGGCTTTATATATCTAATACTCGAGTAACCATACTCGCATATCAAACGATTAATCACGA-CCAAC---------------------TCCATATCATAGAATATTATTCA-TTTTAGAATGCAATTTGGAATGATTATGAAATAGGAAATTAGG--AAAAAATGTGGAATT----ATTGTGAATCCATTTCAATCCAAGTTGAAAGAAGAATCCAATCTTGAGTAATCCAGTCATTTTTATTACAGAGTTTTCTAGATCCTTTGAA---AAACGGATTAATCGGACGAGAATAAAGAGAGAGTCCCATTCTACATGTCAATATCGACAACAATGAAATTTATAGTAAAAGGAAAATCCGTCGACTTTATAAATCGTGAGGG-TTCAAGTCCCTCTATCCCCAATAAAGAACCCTTTTAACCTCCTAACGATTTCTCCCCTTTTTT-ATTCATCAATTGTTCAAAGAGGATTCACTAT-CTTTCTCATTCTACCCTTTCACAAGGCAA-GGGGATCCAAACCGAAATCTTTGAATCTTATCCC-ATCCATACAAATGAACATATTTTTGTCTTTTGTTTTTTTTTTTATTATTGATTTATTTTATTATTGATTTTTTTTA------TATTTATTTAGTATTTAGGCAAGTAATCTCTATGATTAAGATTAAGTAAGTCA-TTCCCAATGCATAGCATTATCCTCCTATTTCCTTATT--------CCAATTTTGGAATACCTTTTT-----------GAGTCC----------CTTTAATTGATATAGATACAAATACTCTACTAGGATGATGCACAAGAAA--------------------------------------------------------
>A_gracilis_sp1_Byrne_4816
AGAACCCCTGGAATTATAAATGGGCAATCCTGAGCCAAATCCTTA----TTTTGAGAAAACAAGGGTTTTGAAAACTAGAATC-AAAAGGATAGGTGCAGAGACTCAATGGAAGCTGTTCTAACGAATAGAGTTGATTACGTT-GTGTTG---GGAGCCAGAATCTATCTATCCAAATTAGAGAAAGGATGGCTTTATATATCTAATACTCGAGTAACCATACTCGCATATCAAACGATTAATCACGA-CCAAC---------------------TCCATATCATAGAATATTATTCA-TTTTAGAATGCAATTTGGAATGATTATGAAATAGGAAATTAGG--AAAAAATGTGGAATT----ATTGTGAATCCATTTCAATCCAAGTTGAAAGAAGAATCCAATCTTGAGTAATCCAGTCATTTTTATTACAGAGTTTTCTAGATCCTTTGAA---AAACGGATTAATCGGACGAGAATAAAGAGAGAGTCCCATTCTACATGTCAATATCGACAACAATGAAATTTATAGTAAAAGGAAAATCCGTCGACTTTATAAATCGTGAGGG-TTCAAGTCCCTCTATCCCCAATAAAGAACCCTTTTAACCTCCTAACGATTTCTCCCCTTTTTT-ATTCATCAATTGTTCAAAGAGGATTCACTAT-CTTTCTCATTCTACCCTTTCACAAGGCAA-GGGGATCCAAACCGAAATCTTTGAATCTTATCCC-ATCCATACAAATGAACATATTTTTGTCTTTTGATTTTTTTTTTATTATTGATTTATTTTATTATTGATTTTTTTTA------TATTTATTTAGTATTTAGGCAAGTAATCTCTATGATTAAGATTAAGTAAGTCA-TTCCCAATGCATAGCATTATCCTCCTATTTCCTTATT--------CCAATTTTGGAATACCTTTTT-----------GAGTCC----------CTTTAATTGATATAGATACAAATACTCTACTAGGATGATGCACAAGAAA--------------------------------------------------------
>A_gracilis_sp1_Keighery_&_Keighery_937
AGAACCCCTGGAATTATAAATGGGCAATCCTGAGCCAAATCCTTA----TTTTGAGAAAACAAGGGTTTTGAAAACTAGAATC-AAAAGGATAGGTGCAGAGACTCAATGGAAGCTGTTCTAACGAATAGAGTTGATTACGTT-GTGTTG---GGAGCCAGAATCTATCTATCCAAATTAGAGAAAGGATGGCTTTATATATCTAATACTCGAGTAACCATACTCGCATATCAAACGATTAATCACGA-CCAAC---------------------TCCATATCATAGAATATTATTCA-TTTTAGAATGCAATTTGGAATGATTATGAAATAGGAAATTAGG--AAAAAATGTGGAATT----ATTGTGAATCCATTTCAATCCAAGTTGAAAGAAGAATCCAATCTTGAGTAATCCAGTCATTTTTATTACAGAGTTTTCTAGATCCTTTGAA---AAACGGATTAATCGGACGAGAATAAAGAGAGAGTCCCATTCTACATGTCAATATCGACAACAATGAAATTTATAGTAAAAGGAAAATCCGTCGACTTTATAAATCGTGAGGG-TTCAAGTCCCTCTATCCCCAATAAAGAACCCTTTTAACCTCCTAACGATTTCTCCCCTTTTTT-ATTCATCAATTGTTCAAAGAGGATTCACTAT-CTTTCTCATTCTACCCTTTCACAAGGCAA-GGGGATCCAAACCGAAATCTTTGAATCTTATCCC-ATCCATACAAATGAACATATTTTTGTCTTTTGATTTTTTTTTTATTATTGATTTATTTTATTATTGATTTTTTTTA------TATTTATTTAGTATTTAGGCAAGTAATCTCTATGATTAAGATTAAGTAAGTCA-TTCCCAATGCATAGCATTATCCTCCTATTTCCTTATT--------CCAATTTTGGAATACCTTTTT-----------GAGTCC----------CTTTAATTGATATAGATACAAATACTCTACTAGGATGATGCACAAGAAA--------------------------------------------------------
>A_gracilis_sp1_Stevens_TM101
AGAACCCCTGGAATTATAAATGGGCAATCCTGAGCCAAATCCTTA----TTTTGAGAAAACAAGGGTTTTGAAAACTAGAATC-AAAAGGATAGGTGCAGAGACTCAATGGAAGCTGTTCTAACGAATAGAGTTGATTACGTT-GTGTTG---GGAGCCAGAATCTATCTATCCAAATTAGAGAAAGGATGGCTTTATATATCTAATACTCGAGTAACCATACTCGCATATCAAACGATTAATCACGA-CCAAC---------------------TCCATATCATAGAATATTATTCA-TTTTAGAATGCAATTTGGAATGATTATGAAATAGGAAATTAGG--AAAAAATGTGGAATT----ATTGTGAATCCATTTCAATCCAAGTTGAAAGAAGAATCCAATCTTGAGTAATCCAGTCATTTTTATTACAGAGTTTTCTAGATCCTTTGAA---AAACGGATTAATCGGACGAGAATAAAGAGAGAGTCCCATTCTACATGTCAATATCGACAACAATGAAATTTATAGTAAAAGGAAAATCCGTCGACTTTATAAATCGTGAGGG-TTCAAGTCCCTCTATCCCCAATAAAGAACCCTTTTAACCTCCTAACGATTTCTCCCCTTTTTT-ATTCATCAATTGTTCAAAGAGGATTCACTAT-CTTTCTCATTCTACCCTTTCACAAGGCAA-GGGGATCCAAACCGAAATCTTTGAATCTTATCCC-ATCCATACAAATGAACATATTTTTGTCTTTTGATTTTTTTTTTATTATTGATTTATTTTATTATTGATTTTTTTTA------TATTTATTTAGTATTTAGGCAAGTAATCTCTATGATTAAGATTAAGTAAGTCA-TTCCCAATGCATAGCATTATCCTCCTATTTCCTTATT--------CCAATTTTGGAATACCTTTTT-----------GAGTCC----------CTTTAATTGATATAGATACAAATACTCTACTAGGATGATGCACAAGAAA--------------------------------------------------------
>A_gracilis_sp1_Casson_&_Annels_SC51.14
AGAACCCCTGGAATTATAAATGGGCAATCCTGAGCCAAATCCTTA----TTTTGAGAAAACAAGGGTTTTGAAAACTAGAATC-AAAAGGATAGGTGCAGAGACTCAATGGAAGCTGTTCTAACGAATAGAGTTGATTACGTT-GTGTTG---GGAGCCAGAATCTATCTATCCAAATTAGAGAAAGGATGGCTTTATATATCTAATACTCGAGTAACCATACTCGCATATCAAACGATTAATCACGA-CCAAC---------------------TCCATATCATAGAATATTATTCA-TTTTAGAATGCAATTTGGAATGATTATGAAATAGGAAATTAGG--AAAAAATGTGGAATT----ATTGTGAATCCATTTCAATCCAAGTTGAAAGAAGAATCCAATCTTGAGTAATCCAGTCATTTTTATTACAGAGTTTTCTAGATCCTTTGAA---AAACGGATTAATCGGACGAGAATAAAGAGAGAGTCCCATTCTACATGTCAATATCGACAACAATGAAATTTATAGTAAAAGGAAAATCCGTCGACTTTATAAATCGTGAGGG-TTCAAGTCCCTCTATCCCCAATAAAGAACCCTTTTAACCTCCTAACGATTTCTCCCCTTTTTT-ATTCATCAATTGTTCAAAGAGGATTCACTAT-CTTTCTCATTCTACCCTTTCACAAGGCAA-GGGGATCCAAACCGAAATCTTTGAATCTTATCCC-ATCCATACAAATGAACATATTTTTGTCTTTTGATTTTTTTTTTATTATTGATTTATTTTATTATTGATTTTTTTTA------TATTTATTTAGTATTTAGGCAAGTAATCTCTATGATTAAGATTAAGTAAGTCA-TTCCCAATGCATAGCATTATCCTCCTATTTCCTTATT--------CCAATTTTGGAATACCTTTTT-----------GAGTCC----------CTTTAATTGATATAGATACAAATACTCTACTAGGATGATGCACAAGAAA--------------------------------------------------------
>A_humilis_Briggs_9476
AGAACCCCTGGAATTATAAATGGGCAATCCTGAGCCAAATCCTTA----TTTTGAGAAAA-AAGGGTTTTGAAAACTAGAATC-AAAAGGATAGGTGCAGAGACTCAATGGAAGCTGTTCTAACGAATAGAGTTGATTACGTT-GTGTTG---GGAGCCAGAATCTATCTATCCAAATTAGAGAAAGGATGGCTTTATATATCTAATACTCGAGTAACCATACTCGCATATCAAACGATTAATCACGA-CCAAC---------------------TCCATATCATAGAATATTATTCA-TTTTAGAATGAAATTTGGAATGATTATGAAATAGGAAATTAGG--AAAAAATGTGGAATT----ATTGTGAATCCATTTCAATCCAAGTTGAAAGAAGAATCCAATCTTGAGTAATCCAGTCATTTTTATTACAGAGTTTTCTAGATCCTTTGCA---AAACGGATTAATCGGACGAGAATAAAGAGAGAGTCCCATTCTACATGTCAATATCGACAACAATGAAATTTATAGTAAAAGGAAAATCCGTCGACTTTATAAATCGTGAGGG-TTCAAGTCCCTCTATCCCCAATAAAGAACCCTTTTAACTTCCTAACGATTTCTCCCCTTTTTT-ATTCATCAATTGTTCAAAGAGGATTCACTAT-CTTTCTCATTCTACCCTTTCACAAGGCAA-GGGGATCCAAACCGAAATATTTGAATCTTATCCC-ATCCATACAAATGAACATATTTTTGTCTTTTGATTTTTATTTTATTATTGATTTTTTTTATTATTGATTTTTTTTA------TATTTATTTAGTATTTAGGCAAGTAATCTCTATGATTAAGATTAAGTAAGTCA-TTCCCAATGCATAGCATTATCCTCCTATTTCCTTAGT--------CCAATTTTGGAATACCTTTTT-----------GAGTCC----------CTTTAATTGATATAGATACAAATACTCTACTAGGATGATGCACAAGAAA--------------------------------------------------------
>A_humilis_Fomichev_&_Macfarlane_WA439
AGAACCCCTGGAATTATAAATGGGCAATCCTGAGCCAAATCCTTA----TTTTGAGAAAA-AAGGGTTTTGAAAACTAGAATC-AAAAGGATAGGTGCAGAGACTCAATGGAAGCTGTTCTAACGAATAGAGTTGATTACGTT-GTGTTG---GGAGCCAGAATCTATCTATCCAAATTAGAGAAAGGATGGCTTTATATATCTAATACTCGAGTAACCATACTCGCATATCAAACGATTAATCACGA-CCAAC---------------------TCCATATCATAGAATATTATTCA-TTTTAGAATGAAATTTGGAATGATTATGAAATAGGAAATTAGG--AAAAAATGTGGAATT----ATTGTGAATCCATTTCAATCCAAGTTGAAAGAAGAATCCAATCTTGAGTAATCCAGTCATTTTTATTACAGAGTTTTCTAGATCCTTTGCA---AAACGGATTAATCGGACGAGAATAAAGAGAGAGTCCCATTCTACATGTCAATATCGACAACAATGAAATTTATAGTAAAAGGAAAATCCGTCGACTTTATAAATCGTGAGGG-TTCAAGTCCCTCTATCCCCAATAAAGAACCCTTTTAACTTCCTAACGATTTCTCCCCTTTTTT-ATTCATCAATTGTTCAAAGAGGATTCACTAT-CTTTCTCATTCTACCCTTTCACAAGGCAA-GGGGATCCAAACCGAAATATTTGAATCTTATCCC-ATCCATACAAATGAACATATTTTTGTCTTTTGATTTTTATTTTATTATTGATTTTTTTTATTATTGATTTTTTTTA------TATTTATTTAGTATTTAGGCAAGTAATCTCTATGATTAAGATTAAGTAAGTCA-TTCCCAATGCATAGCATTATCCTCCTATTTCCTTAGT--------CCAATTTTGGAATACCTTTTT-----------GAGTCC----------CTTTAATTGATATAGATACAAATACTCTACTAGGATGATGCACAAGAAA--------------------------------------------------------
>A_humilis_Briggs_9940B
AGAACCCCTGGAATTATAAATGGGCAATCCTGAGCCAAATCCTTA----TTTTGAGAAAA-AAGGGTTTTGAAAACTAGAATCNAAAAGGATAGGTGCAGAGACTCAATGGAAGCTGTTCTAACGAATAGAGTTGATTACGTT-GTGTTG---GGAGCCAGAATCTATCTATCCAAATTAGAGAAAGGATGGCTTTATATATCTAATACTCGAGTAACCATACTCGCATATCAAACGATTAATCACGA-CCAAC---------------------TCCATATCATAGAATATTATTCA-TTTTAGAATGAAATTTGGAATGATTATGAAATAGGAAATTAGG--AAAAAATGTGGAATT----ATTGTGAATCCATTTCAATCCAAGTTGAAAGAAGAATCCAATCTTGAGTAATCCAGTCATTTTTATTACAGAGTTTTCTAGATCCTTTGCA---AAACGGATTAATCGGACGAGAATAAAGAGAGAGTCCCATTCTACATGTCAATATCGACAACAATGAAATTTATAGTAAAAGGAAAATCCGTCGACTTTATAAATCGTGAGGG-TTCAAGTCCCTCTATCCCCAATAAAGAACCCTTTTAACTTCCTAACGATTTCTCCCCTTTTTT-ATTCATCAATTGTTCAAAGAGGATTCACTAT-CTTTCTCATTCTACCCTTTCACAAGGCAA-GGGGATCCAAACCGAAATATTTGAATCTTATCCC-ATCCATACAAATGAACATATTTTTGTCTTTTGATTTTTATTTTATTATTGATTTTTTTTATTATTGATTTTTTTTA------TATTTATTTAGTATTTAGGCAAGTAATCTcTATGATTAAGATTAAGTNNNNNA-TTCCCAATGCATAGCATTATCCTCCTATTTCCTTAGT--------CCAANNNNNNNATACCNNNNN-----------GAGTCC----------CTTTAATTGATATAGATACAAATACTCTACTAGGATGATGCACAAGAAA--------------------------------------------------------
>A_humilis_Fomichev_et_al_WA589
AGAACCCCTGGAATTATAAATGGGCAATCCTGAGCCAAATCCTTA----TTTTGAGAAAA-AAGGGTTTTGAAAACTAGAATC-AAAAGGATAGGTGCAGAGACTCAATGGAAGCTGTTCTAACGAATAGAGTTGATTACGTT-GTGTTG---GGAGCCAGAATCTATCTATCCAAATTAGAGAAAGGATGGCTTTATATATCTAATACTCGAGTAACCATACTCGCATATCAAACGATTAATCACGA-CCAAC---------------------TCCATATCATAGAATATTATTCA-TTTTAGAATGAAATTTGGAATGATTATGAAATAGGAAATTAGG--AAAAAATGTGGAATT----ATTGTGAATCCATTTCAATCCAAGTTGAAAGAAGAATCCAATCTTGAGTAATCCAGTCATTTTTATTACAGAGTTTTCTAGATCCTTTGCA---AAACGGATTAATCGGACGAGAATAAAGAGAGAGTCCCATTCTACATGTCAATATCGACAACAATGAAATTTATAGTAAAAGGAAAATCCGTCGACTTTATAAATCGTGAGGG-TACAAGTCCCTCTATCCCCGATAAAGAACCCTTTTAACTTCCTAACGATTTCTCCCCTTTTTT-ATTCATCAATTGTTCAAAGAGGATTCACTAT-CTTTCTCATTCTACCCTTTCACAAGGCAA-GGGGATCCAAACCGAAATATTTGAATCTTATCCC-ATCCATACAAATGAACATATTTTTGTCTTTTGATTTTTATTTTATTATTGATTTTTTTTATTATTGATTTTTTTTA------TATTTATTTAGTATTTAGGCAAGTAATCTCTATGATTAAGATTAAGTAAGTCA-TTCCCAATGCATAGCATTATCCTCCTATTTCCTTAGT--------CCAATTTTGGAATACCTTTTT-----------GAGTCC----------CTTTAATTGATATAGATACAAATACTCTACTAGGATGATGCACAAGAAA--------------------------------------------------------
>A_humilis_Fomichev_&_Macfralane_WA608
AGAACCCCTGGAATTATAAATGGGCAATCCTGAGCCAAATCCTTA----TTTTGAGAAAA-AAGGGTTTTGAAAACTAGAATC-AAAAGGATAGGTGCAGAGACTCAATGGAAGCTGTTCTAACGAATAGAGTTGATTACGTT-GTGTTG---GGAGCCAGAATCTATCTATCCAAATTAGAGAAAGGATGGCTTTATATATCTAATACTCGAGTAACCATACTCGCATATCAAACGATTAATCACGA-CCAAC---------------------TCCATATCATAGAATATTATTCA-TTTTAGAATGAAATTTGGAATGATTATGAAATAGGAAATTAGG--AAAAAATGTGGAATT----ATTGTGAATCCATTTCAATCCAAGTTGAAAGAAGAATCCAATCTTGAGTAATCCAGTCATTTTTATTACAGAGTTTTCTAGATCCTTTGCA---AAACGGATTAATCGGACGAGAATAAAGAGAGAGTCCCATTCTACATGTCAATATCGACAACAATGAAATTTATAGTAAAAGGAAAATCCGTCGACTTTATAAATCGTGAGGG-TTCAAGTCCCTCTATCCCCAATAAAGAACCCTTTTAACTTCCTAACGATTTCTCCCCTTTTTT-ATTCATCAATTGTTCAAAGAGGATTCACTAT-CTTTCTCATTCTACCCTTTCACAAGGCAA-GGGGATCCAAACCGAAATATTTGAATCTTATCCC-ATCCATACAAATGAACATATTTTTGTCTTTTGATTTTTATTTTATTATTGATTTTTTTTATTATTGATTTTTTTTA------TATTTATTTAGTATTTAGGCAAGTAATCTCTATGATTAAGATTAAGTAAGTCA-TTCCCAATGCATAGCATTATCCTCCTATTTCCTTAGT--------CCAATTTTGGAATACCTTTTT-----------GAGTCC----------CTTTAATTGATATAGATACAAATACTCTACTAGGATGATGCACAAGAAA--------------------------------------------------------
>A_humilis_Fomichev_&_Macfralane_WA607
AGAACCCCTGGAATTATAAATGGGCAATCCTGAGCCAAATCCTTA----TTTTGAGAAAA-AAGGGTTTTGAAAACTAGAATC-AAAAGGATAGGTGCAGAGACTCAATGGAAGCTGTTCTAACGAATAGAGTTGATTACGTT-GTGTTG---GGAGCCAGAATCTATCTATCCAAATTAGAGAAAGGATGGCTTTATATATCTAATACTCGAGTAACCATACTCGCATATCAAACGATTAATCACGA-CCAAC---------------------TCCATATCATAGAATATTATTCA-TTTTAGAATGAAATTTGGAATGATTATGAAATAGGAAATTAGG--AAAAAATGTGGAATT----ATTGTGAATCCATTTCAATCCAAGTTGAAAGAAGAATCCAATCTTGAGTAATCCAGTCATTTTTATTACAGAGTTTTCTAGATCCTTTGCA---AAACGGATTAATCGGACGAGAATAAAGAGAGAGTCCCATTCTACATGTCAATATCGACAACAATGAAATTTATAGTAAAAGGAAAATCCGTCGACTTTATAAATCGTGAGGG-TTCAAGTCCCTCTATCCCCAATAAAGAACCCTTTTAACTTCCTAACGATTTCTCCCCTTTTTT-ATTCATCAATTGTTCAAAGAGGATTCACTAT-CTTTCTCATTCTACCCTTTCACAAGGCAA-GGGGATCCAAACCGAAATATTTGAATCTTATCCC-ATCCATACAAATGAACATATTTTTGTCTTTTGATTTTTATTTTATTATTGATTTTTTTTATTATTGATTTTTTTTA------TATTTATTTAGTATTTAGGCAAGTAATCTCTATGATTAAGATTAAGTAAGTCA-TTCCCAATGCATAGCATTATCCTCCTATTTCCTTAGT--------CCAATTTTGGAATACCTTTTT-----------GAGTCC----------CTTTAATTGATATAGATACAAATACTCTACTAGGATGATGCACAAGAAA--------------------------------------------------------
>A_humilis_Fomichev_&_Macfralane_WA606
AGAACCCCTGGAATTATAAATGGGCAATCCTGAGCCAAATCCTTA----TTTTGAGAAAA-AAGGGTTTTGAAAACTAGAATC-AAAAGGATAGGTGCAGAGACTCAATGGAAGCTGTTCTAACGAATAGAGTTGATTACGTT-GTGTTG---GGAGCCAGAATCTATCTATCCAAATTAGAGAAAGGATGGCTTTATATATCTAATACTCGAGTAACCATACTCGCATATCAAACGATTAATCACGA-CCAAC---------------------TCCATATCATAGAATATTATTCA-TTTTAGAATGAAATTTGGAATGATTATGAAATAGGAAATTAGG--AAAAAATGTGGAATT----ATTGTGAATCCATTTCAATCCAAGTTGAAAGAAGAATCCAATCTTGAGTAATCCAGTCATTTTTATTACAGAGTTTTCTAGATCCTTTGCA---AAACGGATTAATCGGACGAGAATAAAGAGAGAGTCCCATTCTACATGTCAATATCGACAACAATGAAATTTATAGTAAAAGGAAAATCCGTCGACTTTATAAATCGTGAGGG-TTCAAGTCCCTCTATCCCCAATAAAGAACCCTTTTAACTTCCTAACGATTTCTCCCCTTTTTT-ATTCATCAATTGTTCAAAGAGGATTCACTAT-CTTTCTCATTCTACCCTTTCACAAGGCAA-GGGGATCCAAACCGAAATATTTGAATCTTATCCC-ATCCATACAAATGAACATATTTTTGTCTTTTGATTTTTATTTTATTATTGATTTTTTTTATTATTGATTTTTTTTA------TATTTATTTAGTATTTAGGCAAGTAATCTCTATGATTAAGATTAAGTAAGTCA-TTCCCAATGCATAGCATTATCCTCCTATTTCCTTAGT--------CCAATTTTGGAATACCTTTTT-----------GAGTCC----------CTTTAATTGATATAGATACAAATACTCTACTAGGATGATGCACAAGAAA--------------------------------------------------------
>A_humilis_Fomichev_&_Macfralane_WA605
AGAACCCCTGGAATTATAAATGGGCAATCCTGAGCCAAATCCTTA----TTTTGAGAAAA-AAGGGTTTTGAAAACTAGAATC-AAAAGGATAGGTGCAGAGACTCAATGGAAGCTGTTCTAACGAATAGAGTTGATTACGTT-GTGTTG---GGAGCCAGAATCTATCTATCCAAATTAGAGAAAGGATGGCTTTATATATCTAATACTCGAGTAACCATACTCGCATATCAAACGATTAATCACGA-CCAAC---------------------TCCATATCATAGAATATTATTCA-TTTTAGAATGAAATTTGGAATGATTATGAAATAGGAAATTAGG--AAAAAATGTGGAATT----ATTGTGAATCCATTTCAATCCAAGTTGAAAGAAGAATCCAATCTTGAGTAATCCAGTCATTTTTATTACAGAGTTTTCTAGATCCTTTGCA---AAACGGATTAATCGGACGAGAATAAAGAGAGAGTCCCATTCTACATGTCAATATCGACAACAATGAAATTTATAGTAAAAGGAAAATCCGTCGACTTTATAAATCGTGAGGG-TTCAAGTCCCTCTATCCCCAATAAAGAACCCTTTTAACTTCCTAACGATTTCTCCCCTTTTTT-ATTCATCAATTGTTCAAAGAGGATTCACTAT-CTTTCTCATTCTACCCTTTCACAAGGCAA-GGGGATCCAAACCGAAATATTTGAATCTTATCCC-ATCCATACAAATGAACATATTTTTGTCTTTTGATTTTTATTTTATTATTGATTTTTTTTATTATTGATTTTTTTTA------TATTTATTTAGTATTTAGGCAAGTAATCTCTATGATTAAGATTAAGTAAGTCA-TTCCCAATGCATAGCATTATCCTCCTATTTCCTTAGT--------CCAATTTTGGAATACCTTTTT-----------GAGTCC----------CTTTAATTGATATAGATACAAATACTCTACTAGGATGATGCACAAGAAA--------------------------------------------------------
>A_humilis_Fomichev_&_Macfralane_WA407
AGAACCCCTGGAATTATAAATGGGCAATCCTGAGCCAAATCCTTA----TTTTGAGAAAA-AAGGGTTTTGAAAACTAGAATC-AAAAGGATAGGTGCAGAGACTCAATGGAAGCTGTTCTAACGAATAGAGTTGATTACGTT-GTGTTG---GGAGCCAGAATCTATCTATCCAAATTAGAGAAAGGATGGCTTTATATATCTAATACTCGAGTAACCATACTCGCATATCAAACGATTAATCACGA-CCAAC---------------------TCCATATCATAGAATATTATTCA-TTTTAGAATGAAATTTGGAATGATTATGAAATAGGAAATTAGG--AAAAAATGTGGAATT----ATTGTGAATCCATTTCAATCCAAGTTGAAAGAAGAATCCAATCTTGAGTAATCCAGTCATTTTTATTACAGAGTTTTCTAGATCCTTTGCA---AAACGGATTAATCGGACGAGAATAAAGAGAGAGTCCCATTCTACATGTCAATATCGACAACAATGAAATTTATAGTAAAAGGAAAATCCGTCGACTTTATAAATCGTGAGGG-TTCAAGTCCCTCTATCCCCAATAAAGAACCCTTTTAACTTCCTAACGATTTCTCCCCTTTTTT-ATTCATCAATTGTTCAAAGAGGATTCACTAT-CTTTCTCATTCTACCCTTTCACAAGGCAA-GGGGATCCAAACCGAAATATTTGAATCTTATCCC-ATCCATACAAATGAACATATTTTTGTCTTTTGATTTTTATTTTATTATTGATTTTTTTTATTATTGATTTTTTTTA------TATTTATTTAGTATTTAGGCAAGTAATCTCTATGATTAAGATTAAGTAAGTCA-TTCCCAATGCATAGCATTATCCTCCTATTTCCTTAGT--------CCAATTTTGGAATACCTTTTT-----------GAGTCC----------CTTTAATTGATATAGATACAAATACTCTACTAGGATGATGCACAAGAAA--------------------------------------------------------
>A_gracilis_sp2_Fomichev_&_Macfralane_WA692
AGAACCCCTGGAATTATAAATGGGCAATCCTGAGCCAAATCCTTA----TTTTGAGAAAACAAGGGTTTTGAAAACTAGAATC-AAAAGGATAGGTGCAGAGACTCAACGGAAGCTGTTCTAACGAATAGAGTTGATTACGTT-GTGTTG---GGAGCCATAATCTATCTATCAAAATTAGAGAAAGGATGGCTTTATATATCTAATACTCGAGTAACCATACTCGCATATCAAACGATTAATCACGA-CCAACTCCATATCATAGAATATTATTTCCATATCATAGAATATTATTCA-TTTTGGAATGCAATTTGGAATAATTATGAAATAGGAAATTAGG--AAAAAATGTGGAATT----ATTGTGAATCCATTTCAATCCAAGTTGAAAGAGGAATCCAATCTTGAGTAATCCGGTCATTTTTATTACAGAGTTTTCTAGATCCTTTGAA---AAACGGATTAATCGGACGAGAATAAAGAGAGAGTCCCATTCTACATGTCAATATCGACAACAATGAAATTTATAGTAAAAGGAAAATCCGTCGACTTTATAAATCGTGAGGG-TTCAAGTCCCTCTATCCCCAATAAAGGACCCTTT-----TCCTAACGATTTCTCCCCTTTTTT-ATTCCAAAATTGTTCAAAGAGGATTCACCAT-CTTTCTCATTCTACCCTTTCA-----CAA-GGGGATCCAAACCGAAATCTTTGAATCTTATCCC-ATCCATACAAATGAACATA---------------TTTTATTTTTTTATTTATTTATTTATTTTATTATTTTTATTTATCTAGTATTTATTTAGTATTTAGGCAAGTAATCTCTATGATTAAGATTAAGTAAGTCA-TTCCCAATGCATAGCATTATCCTCCTATTTCCTTAGT--------CCAATTTTGGAATACCTTTTT-----------GAGTCC----------CTTTAATTGATATAGATACAAATACTCTACTAGGAGGATGCCCAAGAAA--------------------------------------------------------
>A_gracilis_sp2_Fomichev_&_Macfralane_WA730
AGAACCCCTGGAATTATAAATGGGCAATCCTGACCCAAATCCTTA----TTTTGAGAAAACAAGGGTTTTGAAAACTAGAGTC-AAAAGGATAGGTGCAGAGACTCAACGGAAGCTGTTCTAACGAATAGAGTTGATTACGTT-GTGTTG---GGAGCCATAATCTATCTATCAAAATTAGAGAAAGGATGGCTTTATATATCTAATACTCGAGTAACCATACTCGCATATCAAACGATTAATCACGA-CCAACTCCATATCATAGAATATTATTTCCATATCATAGAATATTATTCA-TTTTGGAATGCAATTTGGAATAATTATGAAATAGGAAATTAGG--AAAAAATGTGGAATT----ATTGTGAATCCATTTCAATCCAAGTTGAAAGAGGAATCCAATCTTGAGTAATCCGGTCATTTTTATTACAGAGTTTTCTAGATCCTTTGAA---AAACGGATTAATCGGACGAGAATAAAGAGAGAGTCCCATTCTACATGTCAATATCGACAACAATGAAATTTATAGTAAAAGGAAAATCCGTCGACTTTATAAATCGTGAGGG-TTCAAGTCCCTCTATCCCCAATAAAGGACCCTTT-----TCCTAACGATTTCTCCCCTTTTTT-ATTCCAAAATTGTTCAAAGAGGATTCACCAT-CTTTCTCATTCTACCCTTTCA-----CAA-GGGGATCCAAACCGAAATCTTTGAATCTTATCCC-ATCCATACAAATGAACATA---------------TTTTATTTTTTTATTTATTTATTTATTTTATTATTTTTATTTATCTAGTATTTATTTAGTATTTAGGCAAGTAATCTCTATGATTAAGATTAAGTAAGTCA-TTCCCAATGCATAGCATTATCCTCCTATTTCCTTAGT--------CCAATTTTGGAATACCTTTTA-----------GAGTCC----------CTTTAATTGATATAGATACAAATACTCTACTAGGAGGATGCACAAGAAA--------------------------------------------------------
>A_gracilis_sp2_Fomichev_&_Macfralane_WA729
AGAACCCCTGGAATTATAAATGGGCAATCCTGAGCCAAATCCTTA----TTTTGAGAAAACAAGGGTTTTGAAAACTAGAATC-AAAAGGATAGGTGCAGAGACTCAACGGAAGCTGTTCTAACGAATAGAGTTGATTACGTT-GTGTTG---GGAGCCATAATCTATCTATCAAAATTAGAGAAAGGATGGCTTTATATATCTAATACTCGAGTAACCATACTCGCATATCAAACGATTAATCACGA-CCAACTCCATATCATAGAATATTATTTCCATATCATAGAATATTATTCA-TTTTGGAATGCAATTTGGAATAATTATGAAATAGGAAATTAGG--AAAAAATGTGGAATT----ATTGTGAATCCATTTCAATCCAAGTTGAAAGAGGAATCCAATCTTGAGTAATCCGGTCATTTTTATTACAGAGTTTTCTAGATCCTTTGAA---AAACGGATTAATCGGACGAGAATAAAGAGAGAGTCCCATTCTACATGTCAATATCGACAACAATGAAATTTATAGTAAAAGGAAAATCCGTCGACTTTATAAATCGTGAGGG-TTCAAGTCCCTCTATCCCCAATAAAGGACCCTTT-----TCCTAACGATTTCTCCCCTTTTTT-ATTCCAAAATTGTTCAAAGAGGATTCACCAT-CTTTCTCATTCTACCCTTTCA-----CAA-GGGGATCCAAACCGAAATCTTTGAATCTTATCCC-ATCCATACAAATGAACATA---------------TTTTATTTTTTTATTTATTTATTTATTTTATTATTTTTATTTATCTAGTATTTATTTAGTATTTAGGCAAGTAATCTCTATGATTAAGATTAAGTAAGTCA-TTCCCAATGCATAGCATTATCCTCCTATTTCCTTAGT--------CCAATTTTGGAATACCTTTTA-----------GAGTCC----------CTTTAATTGATATAGATACAAATACTCTACTAGGAGGATGCACAAGAAA--------------------------------------------------------
>A_gracilis_sp2_Fomichev_&_Macfralane_WA728
AGAACCCCTGGAATTATAAATGGGCAATCCTGAGCCAAATCCTTA----TTTTGAGAAAACAAGGGTTTTGAAAACTAGAATC-AAAAGGATAGGTGCAGAGACTCAACGGAAGCTGTTCTAACGAATAGAGTTGATTACGTT-GTGTTG---GGAGCCATAATCTATCTATCAAAATTAGAGAAAGGATGGCTTTATATATCTAATACTCGAGTAACCATACTCGCATATCAAACGATTAATCACGA-CCAACTCCATATCATAGAATATTATTTCCATATCATAGAATATTATTCA-TTTTGGAATGCAATTTGGAATAATTATGAAATAGGAAATTAGG--AAAAAATGTGGAATT----ATTGTGAATCCATTTCAATCCAAGTTGAAAGAGGAATCCAATCTTGAGTAATCCGGTCATTTTTATTACAGAGTTTTCTAGATCCTTTGAA---AAACGGATTAATCGGACGAGAATAAAGAGAGAGTCCCATTCTACATGTCAATATCGACAACAATGAAATTTATAGTAAAAGGAAAATCCGTCGACTTTATAAATCGTGAGGG-TTCAAGTCCCTCTATCCCCAATAAAGGACCCTTT-----TCCTAACGATTTCTCCCCTTTTTT-ATTCCAAAATTGTTCAAAGAGGATTCACCAT-CTTTCTCATTCTACCCTTTCA-----CAA-GGGGATCCAAACCGAAATCTTTGAATCTTATCCC-ATCCATACAAATGAACATA---------------TTTTATTTTTTTATTTATTTATTTATTTTATTATTTTTATTTATCTAGTATTTATTTAGTATTTAGGCAAGTAATCTCTATGATTAAGATTAAGTAAGTCA-TTCCCAATGCATAGCATTATCCTCCTATTTCCTTAGT--------CCAATTTTGGAATACCTTTTA-----------GAGTCC----------CTTTAATTGATATAGATACAAATACTCTACTAGGAGGATGCACAAGAAA--------------------------------------------------------
>A_gracilis_sp2_Fomichev_&_Macfralane_WA702
AGAACCCCTGGAATTATAAATGGGCAATCCTGAGCCAAATCCTTA----TTTTGAGAAAACAAGGGTTTTGAAAACTAGAATC-AAAAGGATAGGTGCAGAGACTCAACGGAAGCTGTTCTAACGAATAGAGTTGATTACGTT-GTGTTG---GGAGCCATAATCTATCTATCAAAATTAGAGAAAGGATGGCTTTATATATCTAATACTCGAGTAACCATACTCGCATATCAAACGATTAATCACGA-CCAACTCCATATCATAGAATATTATTTCCATATCATAGAATATTATTCA-TTTTGGAATGCAATTTGGAATAATTATGAAATAGGAAATTAGG--AAAAAATGTGGAATT----ATTGTGAATCCATTTCAATCCAAGTTGAAAGAGGAATCCAATCTTGAGTAATCCGGTCATTTTTATTACAGAGTTTTCTAGATCCTTTGAA---AAACGGATTAATCGGACGAGAATAAAGAGAGAGTCCCATTCTACATGTCAATATCGACAACAATGAAATTTATAGTAAAAGGAAAATCCGTCGACTTTATAAATCGTGAGGG-TTCAAGTCCCTCTATCCCCAATAAAGGACCCTTT-----TCCTAACGATTTCTCCCCTTTTTT-ATTCCAAAATTGTTCAAAGAGGATTCACCAT-CTTTCTCATTCTACCCTTTCA-----CAA-GGGGATCCAAACCGAAATCTTTGAATCTTATCCC-ATCCATACAAATGAACATA---------------TTTTATTTTTTTATTTATTTATTTATTTTATTATTTTTATTTATCTAGTATTTATTTAGTATTTAGGCAAGTAATCTCTATGATTAAGATTAAGTAAGTCA-TTCCCAATGCATAGCATTATCCTCCTATTTCCTTAGT--------CCAATTTTGGAATACCTTTTA-----------GAGTCC----------CTTTAATTGATATAGATACAAATACTCTACTAGGAGGATGCACAAGAAA--------------------------------------------------------
>A_gracilis_sp2_Fomichev_&_Macfralane_WA701
AGAACCCCTGGAATTATAAATGGGCAATCCTGAGCCCAATCCTTA----TTTTGAGAAAACAAGGGTTTTGAAAACTAGAATC-AAAAGGATAGGTGCAGAGACTCAACGGAAGCTGTTCTAACGAATAGAGTTGATTACGTT-GTGTTG---GGAGCCATAATCTATCTATCAAAATTAGAGAAAGGATGGCTTTATATATCTAATACTCGAGTAACCATACTCGCATATCAAACGATTAATCACGA-CCAACTCCATATCATAGAATATTATTTCCATATCATAGAATATTATTCA-TTTTGGAATGCAATTTGGAATAATTATGAAATAGGAAATTAGG--AAAAAATGTGGAATT----ATTGTGAATCCATTTCAATCCAAGTTGAAAGAGGAATCCAATCTTGAGTAATCCGGTCATTTTTATTACAGAGTTTTCTAGATCCTTTGAA---AAACGGATTAATCGGACGAGAATAAAGAGAGAGTCCCATTCTACATGTCAATATCGACAACAATGAAATTTATAGTAAAAGGAAAATCCGTCGACTTTATAAATCGTGAGGG-TTCAAGTCCCTCTATCCCCAATAAAGGACCCTTT-----TCCTAACGATTTCTCCCCTTTTTT-ATTCCAAAATTGTTCAAAGAGGATTCACCAT-CTTTCTCATTCTACCCTTTCA-----CAA-GGGGATCCAAACCGAAATCTTTGAATCTTATCCC-ATCCATACAAATGAACATA---------------TTTTATTTTTTTATTTATTTATTTATTTTATTATTTTTATTTATCTAGTATTTATTTAGTATTTAGGCAAGTAATCTCTATGATTAAGATTAAGTAAGTCA-TTCCCAATGCATAGCATTATCCTCCTATTTCCTTAGT--------CCAATTTTGGAATACCTTTTA-----------GAGTCC----------CTTTAATTGATATAGATACAAATACTCTACTAGGAGGATGCACAAGAAA--------------------------------------------------------
>A_gracilis_sp2_Fomichev_&_Macfralane_WA700
AGAACCCCTGGAATTATAAATGGGCAATCCTGAGCCAAATCCTTA----TTTTGAGAAAACAAGGGTTTTGAAAACTAGAATC-AAAAGGATAGGTGCAGAGACTCAACGGAAGCTGTTCTAACGAATAGAGTTGATTACGTT-GTGTTG---GGAGCCATAATCTATCTATCAAAATTAGAGAAAGGATGGCTTTATATATCTAATACTCGAGTAACCATACTCGCATATCAAACGATTAATCACGA-CCAACTCCATATCATAGAATATTATTTCCATATCATAGAATATTATTCA-TTTTGGAATGCAATTTGGAATAATTATGAAATAGGAAATTAGG--AAAAAATGTGGAATT----ATTGTGAATCCATTTCAATCCAAGTTGAAAGAGGAATCCAATCTTGAGTAATCCGGTCATTTTTATTACAGAGTTTTCTAGATCCTTTGAA---AAACGGATTAATCGGACGAGAATAAAGAGAGAGTCCCATTCTACATGTCAATATCGACAACAATGAAATTTATAGTAAAAGGAAAATCCGTCGACTTTATAAATCGTGAGGG-TTCAAGTCCCTCTATCCCCAATAAAGGACCCTTT-----TCCTAACGATTTCTCCCCTTTTTT-ATTCCAAAATTGTTCAAAGAGGATTCACCAT-CTTTCTCATTCTACCCTTTCA-----CAA-GGGGATCCAAACCGAAATCTTTGAATCTTATCCC-ATCCATACAAATGAACATA---------------TTTTATTTTTTTATTTATTTATTTATTTTATTATTTTTATTTATCTAGTATTTATTTAGTATTTAGGCAAGTAATCTCTATGATTAAGATTAAGTAAGTCA-TTCCCAATGCATAGCATTATCCTCCTATTTCCTTAGT--------CCAATTTTGGAATACCTTTTA-----------GAGTCC----------CTTTAATTGATATAGATACAAATACTCTACTKGGAGGATGCACAAGAAA--------------------------------------------------------
>A_gracilis_sp2_Cranfield_&_Ward_24872
AGAACCCCTGGAATTATAAATGGGCAATCCTGAGCCAAATCCTTA----TTTTGAGAAAACAAGGGTTTTGAAAACTAGAATC-AAAAGGATAGGTGCAGAGACTCAACGGAAGCTGTTCTAACGAATAGAGTTGATTACGTT-GTGTTG---GGAGCCAGAATCTATCTATCAAAATTAGAGAAAGGATGGCTTTATATATCTAATACTCGAGTAACCATACTCGCATATCAAACGATTAATCACGA-CCAACTCCATATCATAGAATATTATTTCCATATCATAGAATATTATTCA-TTTTGGAATGCAATTTGGAATAATTATGAAATAGGAAATTAGG--AAAAAATGTGGAATT----ATTGTGAATCCATTTCAATCCAAGTTGAAAGAGGAATCCAATCTTGAGTAATCCGGTCATTTTTATTACAGAGTTTTCTAGATCCTTTGAA---AAACGGATTAATCGGACGAGAATAAAGAGAGAGTCCCATTCTACATGTCAATATCGACAACAATGAAATTTATAGTAAAAGGAAAATCCGTCGACTTTATAAATCGTGAGGG-TTCAAGTCCCTCTATCCCCAATAAAGGACCCTTT-----TCCTAACGATTTCTCCCCTTTTTT-ATTCCAAAATTGTTCAAAGAGGATTCACCAT-CTTTCTCATTCTACCCTTTCA-----CAA-GGGGATCCAAACCGAAATCTTTGAATCTTATCCC-ATCCATACAAATGAACATA---------------TTTTATTTTTTTATTTATTTATTTATTTTATTATTTTTATTTATTTAGTATTTATTTAGTATTTAGGCAAGTAATCTCTATGATTAAGATTAAGTAAGTCA-TTCCCAATGCATAGCATTATCCTCCTATTTCCTTAGT--------CCAATTTTGGAATACCTTTTA-----------GAGTCC----------CTTTAATTGATATAGATACAAATACTCTACTAGGATGATGCACAAGAAA--------------------------------------------------------
>A_gracilis_sp2_Fomichev_&_Macfralane_WA691
AGAACCCCTGGAATTATAAATGGGCAATCCTGAGCCAAATCCTTA----TTTTGAGAAAACAAGGGTTTTGAAAACTAGAATC-AAAAGGATAGGTGCAGAGACTCAACGGAAGCTGTTCTAACGAATAGAGTTGATTACGTT-GTGTTG---GGAGCCAGAATCTATCTATCAAAATTAGAGAAAGGATGGCTTTATATATCTAATACTCGAGTAACCATACTCGCATATCAAACGATTAATCACGA-CCAACTCCATATCATAGAATATTATTTCCATATCATAGAATATTATTCA-TTTTGGAATGCAATTTGGAATAATTATGAAATAGGAAATTAGG--AAAAAATGTGGAATT----ATTGTGAATCCATTTCAATCCAAGTTGAAAGAGGAATCCAATCTTGAGTAATCCGGTCATTTTTATTACAGAGTTTTCTAGATCCTTTGAA---AAACGGATTAATCGGACGAGAATAAAGAGAGAGTCCCATTCTACATGTCAATATCGACAACAATGAAATTTATAGTAAAAGGAAAATCCGTCGACTTTATAAATCGTGAGGG-TTCAAGTCCCTCTATCCCCAATAAAGGACCCTTT-----TCCTAACGATTTCTCCCCTTTTTT-ATTCCAAAATTGTTCAAAGAGGATTCACCAT-CTTTCTCATTCTACCCTTTCA-----CAA-GGGGATCCAAACCGAAATCTTTGAATCTTATCCC-ATCCATACAAATGAACATA---------------TTTTATTTTTTTATTTATTTATTTATTTTATTATTTTTATTTATTTAGTATTTATTTAGTATTTAGGCAAGTAATCTCTATGATTAAGATTAAGTAAGTCA-TTCCCAATGCATAGCATTATCCTCCTATTTCCTTAGT--------CCAATTTTGGAATACCTTTTA-----------GAGTCC----------CTTTAATTGATATAGATACAAATACTCTACTAGGATGATGCACAAGAAA--------------------------------------------------------
>A_gracilis_sp2_Fomichev_&_Macfralane_WA690
AGAACCCCTGGAATTATAAATGGGCAATCCTGAGCCAAATCCTTA----TTTTGAGAAAACAAGGGTTTTGAAAACTAGAATC-AAAAGGATAGGTGCAGAGACTCAACGGAAGCTGTTCTAACGAATAGAGTTGATTACGTT-GTGTTG---GGAGCCAGAATCTATCTATCAAAATTAGAGAAAGGATGGCTTTATATATCTAATACTCGAGTAACCATACTCGCATATCAAACGATTAATCACGA-CCAACTCCATATCATAGAATATTATTTCCATATCATAGAATATTATTCA-TTTTGGAATGCAATTTGGAATAATTATGAAATAGGAAATTAGG--AAAAAATGTGGAATT----ATTGTGAATCCATTTCAATCCAAGTTGAAAGAGGAATCCAATCTTGAGTAATCCGGTCATTTTTATTACAGAGTTTTCTAGATCCTTTGAA---AAACGGATTAATCGGACGAGAATAAAGAGAGAGTCCCATTCTACATGTCAATATCGACAACAATGAAATTTATAGTAAAAGGAAAATCCGTCGACTTTATAAATCGTGAGGG-TTCAAGTCCCTCTATCCCCAATAAAGGACCCTTT-----TCCTAACGATTTCTCCCCTTTTTT-ATTCCAAAATTGTTCAAAGAGGATTCACCAT-CTTTCTCATTCTACCCTTTCA-----CAA-GGGGATCCAAACCGAAATCTTTGAATCTTATCCC-ATCCATACAAATGAACATA---------------TTTTATTTTTTTATTTATTTATTTATTTTATTATTTTTATTTATTTAGTATTTATTTAGTATTTAGGCAAGTAATCTCTATGATTAAGATTAAGTAAGTCA-TTCCCAATGCATAGCATTATCCTCCTATTTCCTTAGT--------CCAATTTTGGAATACCTTTTA-----------GAGTCC----------CTTTAATTGATATAGATACAAATACTCTACTAGGATGATGCACAAGAAA--------------------------------------------------------
>A_gracilis_sp2_Fomichev_&_Macfralane_WA415
AGAACCCCTGGAATTATAAATGGGCAATCCTGAGCCAAATCCTTA----TTTTGAGAAAACAAGGGTTTTGAAAACTAGAATC-AAAAGGATAGGTGCAGAGACTCAACGGAAGCTGTTCTAACGAATAGAGTTGATTACGTT-GTGTTG---GGAGCCAGAATCTATCTATCAAAATTAGAGAAAGGATGGCTTTATATATCTAATACTCGAGTAACCATACTCGCATATCAAACGATTAATCACGA-CCAACTCCATATCATAGAATATTATTTCCATATCATAGAATATTATTCA-TTTTGGAATGCAATTTGGAATAATTATGAAATAGGAAATTAGG--AAAAAATGTGGAATT----ATTGTGAATCCATTTCAATCCAAGTTGAAAGAGGAATCCAATCTTGAGTAATCCGGTCATTTTTATTACAGAGTTTTCTAGATCCTTTGAA---AAACGGATTAATCGGACGAGAATAAAGAGAGAGTCCCATTCTACATGTCAATATCGACAACAATGAAATTTATAGTAAAAGGAAAATCCGTCGACTTTATAAATCGTGAGGG-TTCAAGTCCCTCTATCCCCAATAAAGGACCCTTT-----TCCTAACGATTTCTCCCCTTTTTT-ATTCCAAAATTGTTCAAAGAGGATTCACCAT-CTTTCTCATTCTACCCTTTCA-----CAA-GGGGATCCAAACCGAAATCTTTGAATCTTATCCC-ATCCATACAAATGAACATA---------------TTTTATTTTTTTATTTATTTATTTATTTTATTATTTTTATTTATTTAGTATTTATTTAGTATTTAGGCAAGTAATCTCTATGATTAAGATTAAGTAAGTCA-TTCCCAATGCATAGCATTATCCTCCTATTTCCTTAGT--------CCAATTTTGGAATACCTTTTA-----------GAGTCC----------CTTTAATTGATATAGATACAAATACTCTACTAGGATGATGCACAAGAAA--------------------------------------------------------
>A_gracilis_sp2_Fomichev_&_Macfralane_WA414
AGAACCCCTGGAATTATAAATGGGCAATCCTGAGCCAAATCCTTA----TTTTGAGAAAACAAGGGTTTTGAAAACTAGAATC-AAAAGGATAGGTGCAGAGACTCAACGGAAGCTGTTCTAACGAATAGAGTTGATTACGTT-GTGTTG---GGAGCCAGAATCTATCTATCAAAATTAGAGAAAGGATGGCTTTATATATCTAATACTCGAGTAACCATACTCGCATATCAAACGATTAATCACGA-CCAACTCCATATCATAGAATATTATTTCCATATCATAGAATATTATTCA-TTTTGGAATGCAATTTGGAATAATTATGAAATAGGAAATTAGG--AAAAAATGTGGAATT----ATTGTGAATCCATTTCAATCCAAGTTGAAAGAGGAATCCAATCTTGAGTAATCCGGTCATTTTTATTACAGAGTTTTCTAGATCCTTTGAA---AAACGGATTAATCGGACGAGAATAAAGAGAGAGTCCCATTCTACATGTCAATATCGACAACAATGAAATTTATAGTAAAAGGAAAATCCGTCGACTTTATAAATCGTGAGGG-TTCAAGTCCCTCTATCCCCAATAAAGGACCCTTT-----TCCTAACGATTTCTCCCCTTTTTT-ATTCCAAAATTGTTCAAAGAGGATTCACCAT-CTTTCTCATTCTACCCTTTCA-----CAA-GGGGATCCAAACCGAAATCTTTGAATCTTATCCC-ATCCATACAAATGAACATA---------------TTTTATTTTTTTATTTATTTATTTATTTTATTATTTTTATTTATTTAGTATTTATTTAGTATTTAGGCAAGTAATCTCTATGATTAAGATTAAGTAAGTCA-TTCCCAATGCATAGCATTATCCTCCTATTTCCTTAGT--------CCAATTTTGGAATACCTTTTA-----------GAGTCC----------CTTTAATTGATATAGATACAAATACTCTACTAGGATGATGCACAAGAAA--------------------------------------------------------
>A_gracilis_sp2_Fomichev_&_Macfralane_WA413
AGAACCCCTGGAATTATAAATGGGCAATCCTGAGCCAAATCCTTA----TTTTGAGAAAACAAGGGTTTTGAAAACTAGAATC-AAAAGGATAGGTGCAGAGACTCAACGGAAGCTGTTCTAACGAATAGAGTTGATTACGTT-GTGTTG---GGAGCCAGAATCTATCTATCAAAATTAGAGAAAGGATGGCTTTATATATCTAATACTCGAGTAACCATACTCGCATATCAAACGATTAATCACGA-CCAACTCCATATCATAGAATATTATTTCCATATCATAGAATATTATTCA-TTTTGGAATGCAATTTGGAATAATTATGAAATAGGAAATTAGG--AAAAAATGTGGAATT----ATTGTGAATCCATTTCAATCCAAGTTGAAAGAGGAATCCAATCTTGAGTAATCCGGTCATTTTTATTACAGAGTTTTCTAGATCCTTTGAA---AAACGGATTAATCGGACGAGAATAAAGAGAGAGTCCCATTCTACATGTCAATATCGACAACAATGAAATTTATAGTAAAAGGAAAATCCGTCGACTTTATAAATCGTGAGGG-TTCAAGTCCCTCTATCCCCAATAAAGGACCCTTT-----TCCTAACGATTTCTCCCCTTTTTT-ATTCCAAAATTGTTCAAAGAGGATTCACCAT-CTTTCTCATTCTACCCTTTCA-----CAA-GGGGATCCAAACCGAAATCTTTGAATCTTATCCC-ATCCATACAAATGAACATA---------------TTTTATTTTTTTATTTATTTATTTATTTTATTATTTTTATTTATTTAGTATTTATTTAGTATTTAGGCAAGTAATCTCTATGATTAAGATTAAGTAAGTCA-TTCCCAATGCATAGCATTATCCTCCTATTTCCTTAGT--------CCAATTTTGGAATACCTTTTA-----------GAGTCC----------CTTTAATTGATATAGATACAAATACTCTACTAGGATGATGCACAAGAAA--------------------------------------------------------
>A_gracilis_sp2_Fomichev_&_Macfralane_WA19
AGAACCCCTGGAATTATAAATGGGCAATCCTGAGCCAAATCCTTA----TTTTGAGAAAACAAGGGTTTTGAAAACTAGAATC-AAAAGGATAGGTGCAGAGACTCAACGGAAGCTGTTCTAACGAATAGAGTTGATTACGTT-GTGTTG---GGAGCCAGAATCTATCTATCAAAATTAGAGAAAGGATGGCTTTATATATCTAATACTCGAGTAACCATACTCGCATATCAAACGATTAATCACGA-CCAACTCCATATCATAGAATATTATTTCCATATCATAGAATATTATTCA-TTTTGGAATGCAATTTGGAATAATTATGAAATAGGAAATTAGG--AAAAAATGTGGAATT----ATTGTGAATCCATTTCAATCCAAGTTGAAAGAGGAATCCAATCTTGAGTAATCCGGTCATTTTTATTACAGAGTTTTCTAGATCCTTTGAA---AAACGGATTAATCGGACGAGAATAAAGAGAGAGTCCCATTCTACATGTCAATATCGACAACAATGAAATTTATAGTAAAAGGAAAATCCGTCGACTTTATAAATCGTGAGGG-TTCAAGTCCCTCTATCCCCAATAAAGGACCCTTT-----TCCTAACGATTTCTCCCCTTTTTT-ATTCCAAAATTGTTCAAAGAGGATTCACCAT-CTTTCTCATTCTACCCTTTCA-----CAA-GGGGATCCAAACCGAAATCTTTGAATCTTATCCC-ATCCATACAAATGAACATA---------------TTTTATTTTTTTATTTATTTATTTATTTTATTATTTTTATTTATTTAGTATTTATTTAGTATTTAGGCAAGTAATCTCTATGATTAAGATTAAGTAAGTCA-TTCCCAATGCATAGCATTATCCTCCTATTTCCTTAGT--------CCAATTTTGGAATACCTTTTA-----------GAGTCC----------CTTTAATTGATATAGATACAAATACTCTACTAGGATGATGCACAAGAAA--------------------------------------------------------
>A_gracilis_sp2_Briggs_9958
AGAACCCCTGGAATTATAAATGGGCAATCCTGAGCCAAATCCTTA----TTTTGAGAAAACAAGGGTTTTGAAAACTAGAATC-AAAAGGATAGGTGCAGAGACTCAACGGAAGCTGTTCTAACGAATAGAGTTGATTACGTT-GTGTTG---GGAGCCAGAATCTATCTATCAAAATTAGAGAAAGGATGGCTTTATATATCTAATACTCGAGTAACCATACTCGCATATCAAACGATTAATCACGA-CCAACTCCATATCATAGAATATTATTTCCATATCATAGAATATTATTCA-TTTTGGAATGCAATTTGGAATAATTATGAAATAGGAAATTAGG--AAAAAATGTGGAATT----ATTGTGAATCCATTTCAATCCAAGTTGAAAGAGGAATCCAATCTTGAGTAATCCGGTCATTTTTATTACAGAGTTTTCTAGATCCTTTGAA---AAACGGATTAATCGGACGAGAATAAAGAGAGAGTCCCATTCTACATGTCAATATCGACAACAATGAAATTTATAGTAAAAGGAAAATCCGTCGACTTTATAAATCGTGAGGG-TTCAAGTCCCTCTATCCCCAATAAAGGACCCTTT-----TCCTAACGATTTCTCCCCTTTTTT-ATTCCAAAATTGTTCAAAGAGGATTCACCAT-CTTTCTCATTCTACCCTTTCA-----CAA-GGGGATCCAAACCGAAATCTTTGAATCTTATCCC-ATCCATACAAATGAACATA---------------TTTTATTTTTTTATTTATTTATTTATTTTATTATTTTTATTTATTTAGTATTTATTTAGTATTTAGGCAAGTAATCTCTATGATTAAGATTAAGTAAGTCA-TTCCCAATGCATAGCATTATCCTCCTATTTCCTTAGT--------CCAATTTTGGAATACCTTTTA-----------GAGTCC----------CTTTAATTGATATAGATACAAATACTCTACTAGGATGATGCACAAGAAA--------------------------------------------------------
>A_gracilis_sp3_Griffin_8354
AGAACCCCTGGAATTATAAATGGGCAATCCTGAGCCAAATCCTTATTTTTTTTGAGAAAACAAGGGTTTTGAAAACTAGAATC-AAAAGGATAGGTGCAGAGACTCAATGGAAGCTGTTCTAACGAATAGAGTTGATTACGTT-GTGTTG---GGAGCCAGAATCTATCTATCAAAATTAGAGAAAGGATGGCTTTATATATCTAATACTCGAGTAACCATACTCGCATATCAAACGATTAATCACGA-CCAAC---------------------TCCATATCATAGAATATTATTCA-TTTTGGAATGCAATTTGGAATGATTATGAAATAGGAAATTAGG--AAAAAATGTGGAATT----ATTGTGAATCCATTTCAATCCAAGTTGAAAGAAGAATCCAATCTTGAGTAATCCAGTCATTTTTATTACAGAGTTTTCTAGATCCTTTGAA---AAACAGATTAATCGGACGAGAATAAAGAGAGAGTCCCATTCTACATGTCAATATCGACAACAATGAAATTTATAGTAAAAGGAAAATCCGTCGACTTTATAAATCGTGAGGG-TTCAAGTCCCTCTATCCCCAATAAAGAACCCTTTTAACTTCCTAACGATTTCTCCCCTTTTTT-ATTCATCAATTGTTCAAAGAGGATTCACTAT-CTTTCTCATTCTACCCTTTCG-----CAA-GGGGATCCAAACCGAAATCTTTGAATCTTATCCC-ATCCATACAAATGAACATATTTTTGTCTTTTGATTTTTATTTTTTTATTGATTGA-TTATTGATTGATTTTGCTTT------TATTAATTTAGTATTTAGGCAAGTAATCTCTATGATTAAGATTAAGTAAGTCA-TTCCCAATGTATAGCATTATCCTCCTATTTCCTTAGT--------CCAATTTTGGAATACCTTTTT-----------GAGTCC----------CTTTAATTGATATAGATACAAATACTCTACTAGGATGATGCACAAGAAA--------------------------------------------------------
>A_gracilis_sp3_Fomichev_&_Macfralane_WA648
AGAACCCCTGGAATTATAAATGGGCAATCCTGAGCCAAATCCTTATTTTTTTTGAGAAAACAAGGGTTTTGAAAACTAGAATC-AAAAGGATAGGTGCAGAGACTCAATGGAAGCTGTTCTAACGAATAGAGTTGATTACGTT-GTGTTG---GGAGCCAGAATCTATCTATCAAAATTAGAGAAAGGATGGCTTTATATATCTAATACTCGAGTAACCATACTCGCATATCAAACGATTAATCACGA-CCAAC---------------------TCCATATCATAGAATATTATTCA-TTTTGGAATGCAATTTGGAATGATTATGAAATAGGAAATTAGG--AAAAAATGTGGAATT----ATTGTGAATCCATTTCAATCCAAGTTGAAAGAAGAATCCAATCTTGAGTAATCCAGTCATTTTTATTACAGAGTTTTCTAGATCCTTTGAA---AAACAGATTAATCGGACGAGAATAAAGAGAGAGTCCCATTCTACATGTCAATATCGACAACAATGAAATTTATAGTAAAAGGAAAATCCGTCGACTTTATAAATCGTGAGGG-TTCAAGTCCCTCTATCCCCAATAAAGAACCCTTTTAACTTCCTAACGATTTCTCCCCTTTTTT-ATTCATCAATTGTTCAAAGAGGATTCACTAT-CTTTCTCATTCTACCCTTTCG-----CAA-GGGGATCCAAACCGAAATCTTTGAATCTTATCCC-ATCCATACAAATGAACATATTTTTGTCTTTTGATTTTTATTTTTTTATTGATTAATTTATTGATTGATTTTTtTTT------TATTTATTTAGTATTTAGGCAAGTAATCTCTATGATTAAGATTAAGTAAGTCA-TTCCCAATGTATAGCATTATCCTCCTATTTCCTTAGT--------CCAATTTTGGAATACCTTTTT-----------GAGTCC----------CTTTAATTGATATAGATACAAATACTCTACTAGGATGATGCACAAGAAA--------------------------------------------------------
>A_gracilis_sp3_Fomichev_&_Macfralane_WA647
AGAACCCCTGGAATTATAAATGGGCAATCCTGAGCCAAATCCTTATTTTTTTTGAGAAAACAAGGGTTTTGAAAACTAGAATC-AAAAGGATAGGTGCAGAGACTCAATGGAAGCTGTTCTAACGAATAGAGTTGATTACGTT-GTGTTG---GGAGCCAGAATCTATCTATCAAAATTAGAGAAAGGATGGCTTTATATATCTAATACTCGAGTAACCATACTCGCATATCAAACGATTAATCACGA-CCAAC---------------------TCCATATCATAGAATATTATTCA-TTTTGGAATGCAATTTGGAATGATTATGAAATAGGAAATTAGG--AAAAAATGTGGAATT----ATTGTGAATCCATTTCAATCCAAGTTGAAAGAAGAATCCAATCTTGAGTAATCCAGTCATTTTTATTACAGAGTTTTCTAGATCCTTTGAA---AAACAGATTAATCGGACGAGAATAAAGAGAGAGTCCCATTCTACATGTCAATATCGACAACAATGAAATTTATAGTAAAAGGAAAATCCGTCGACTTTATAAATCGTGAGGG-TTCAAGTCCCTCTATCCCCAATAAAGAACCCTTTTAACTTCCTAACGATTTCTCCCCTTTTTT-ATTCATCAATTGTTCAAAGAGGATTCACTAT-CTTTCTCATTCTACCCTTTCG-----CAA-GGGGATCCAAACCGAAATCTTTGAATCTTATCCC-ATCCATACAAATGAACATATTTTTGTCTTTTGATTTTTATTTTTTTATTGATTAATTTATTGATTGATTTTTTTTT------TATTTATTTAgtATTTAGgCAAGTAATCTCtATGATTAAGATCAAGTAAGTCA-TTCCCAATGTATAGCATTATCCTCCTATTTCCTTAGT--------CCAATTTTGGAATACCTTTTT-----------GAGTCC----------CTTTAATTGATATAGATACAAATACTCTACTAGGATGATGCACAAGAAA--------------------------------------------------------
>A_gracilis_sp3_Fomichev_&_Macfralane_WA646
AGAACCCCTGGAATTATAAATGGGCAATCCTGAGCCAAATCCTTATTTTTTTTGAGAAAACAAGGGTTTTGAAAACTAGAATC-AAAAGGATAGGTGCAGAGACTCAATGGAAGCTGTTCTAACGAATAGAGTTGATTACGTT-GTGTTG---GGAGCCAGAATCTATCTATCAAAATTAGAGAAAGGATGGCTTTATATATCTAATACTCGAGTAACCATACTCGCATATCAAACGATTAATCACGA-CCAAC---------------------TCCATATCATAGAATATTATTCA-TTTTGGAATGCAATTTGGAATGATTATGAAATAGGAAATTAGG--AAAAAATGTGGAATT----ATTGTGAATCCATTTCAATCCAAGTTGAAAGAAGAATCCAATCTTGAGTAATCCAGTCATTTTTATTACAGAGTTTTCTAGATCCTTTGAA---AAACAGATTAATCGGACGAGAATAAAGAGAGAGTCCCATTCTACATGTCAATATCGACAACAATGAAATTTATAGTAAAAGGAAAATCCGTCGACTTTATAAATCGTGAGGG-TTCAAGTCCCTCTATCCCCAATAAAGAACCCTTTTAACTTCCTAACGATTTCTCCCCTTTTTT-ATTCATCAATTGTTCAAAGAGGATTCACTAT-CTTTCTCATTCTACCCTTTCG-----CAA-GGGGATCCAAACCGAAATCTTTGAATCTTATCCC-ATCCATACAAATGAACATATTTTTGTCTTTTGATTTTTATTTTTTTATTGATTAATTTATTGATTGATTTTTTTTT------TATTTATTTAGTATTTAGGCAAGTAATCTCTATGATTAAGATTAAGTAAGTCA-TTCCCAATGTATAGCATTATCCTCCTATTTCCTTAGT--------CCAATTTTGGAATACCTTTTT-----------GAGTCC----------CTTTAATTGATATAGATACAAATACTCTACTAGGATGATGCACAAGAAA--------------------------------------------------------
>A_gracilis_sp3_Fomichev_&_Macfralane_WA644
AGAACCCCTGGAATTATAAATGGGCAATCCTGAGCCAAATCCTTATTTTTTTTGAGAAAACAAGGGTTTTGAAAACTAGAATC-AAAAGGATAGGTGCAGAGACTCAATGGAAGCTGTTCTAACGAATAGAGTTGATTACGTT-GTGTTG---GGAGCCAGAATCTATCTATCAAAATTAGAGAAAGGATGGCTTTATATATCTAATACTCGAGTAACCATACTCGCATATCAAACGATTAATCACGA-CCAAC---------------------TCCATATCATAGAATATTATTCA-TTTTGGAATGCAATTTGGAATGATTATGAAATAGGAAATTAGG--AAAAAATGTGGAATT----ATTGTGAATCCATTTCAATCCAAGTTGAAAGAAGAATCCAATCTTGAGTAATCCAGTCATTTTTATTACAGAGTTTTCTAGATCCTTTGAA---AAACAGATTAATCGGACGAGAATAAAGAGAGAGTCCCATTCTACATGTCAATATCGACAACAATGAAATTTATAGTAAAAGGAAAATCCGTCGACTTTATAAATCGTGAGGG-TTCAAGTCCCTCTATCCCCAATAAAGAACCCTTTTAACTTCCTAACGATTTCTCCCCTTTTTT-ATTCATCAATTGTTCAAAGAGGATTCACTAT-CTTTCTCATTCTACCCTTTCG-----CAA-GGGGATCCAAACCGAAATCTTTGAATCTTATCCC-ATCCATACAAATGAACATATTTTTGTCTTTTGATTTTTATTTTTTTATTGATTAATTTATTGATTGATTTTTTTTT------TATTTATTTAGTATTTAGGCAAGTAATCTCTATGATTAAGATTAAGTAAGTCA-TTCCCAATGTATAGCATTATCCTCCTATTTCCTTAGT--------CCAATTTTGGAATACCTTTTT-----------GAGTCC----------CTTTAATTGATATAGATACAAATACTCTACTAGGATGATGCACAAGAAA--------------------------------------------------------
>A_gracilis_sp3_Fomichev_&_Macfralane_WA643
---------GGAATTATAAATGGGCAATCCTGAGCCAAATCCTTATTTTTTTTGAGAAAACAAGGGTTTTGAAAACTAGAATC-AAAAGGATAGGTGCAGAGACTCAATGGAAGCTGTTCTAACGAATAGAGTTGATTACGTT-GTGTTG---GGAGCCAGAATCTATCTATCAAAATTAGAGAAAGGATGGCTTTATATATCTAATACTCGAGTAACCATACTCGCATATCAAACGATTAATCACGA-CCAAC---------------------TCCATATCATAGAATATTATTCA-TTTTGGAATGCAATTTGGAATGATTATGAAATAGGAAATTAGG--AAAAAATGTGGAATT----ATTGTGAATCCATTTCAATCCAAGTTGAAAGAAGAATCCAATCTTGAGTAATCCAGTCATTTTTATTACAGAGTTTTCTAGATCCTTTGAA---AAACAGATTAATCGGACGAGAATAAAGAGAGAGTCCCATTCTACATGTCAATATCGACAACAATGAAATTTATAGTAAAAGGAAAATCCGTCGACTTTATAAATCGTGAGGG-TTCAAGTCCCTCTATCCCCAATAAAGAACCCTTTTAACTTCCTAACGATTTCTCCCCTTTTTT-ATTCATCAATTGTTCAAAGAGGATTCACTAT-CTTTCTCATTCTACCCTTTCG-----CAA-GGGGATCCAAACCGAAATCTTTGAATCTTATCCC-ATCCATACAAATGAACATATTTTTGTCTTTTGATTTTTATTTTTTTATTGATTAATTTATTGATTGATTTTTTTTT------TATTTATTTAGTATTTAGGCAAGTAATCTCTATGATTAAGATTAAGTAAGTCA-TTCCCAATGTATAGCATTATCCTCCTATTTCCTTAGT--------CCAATTTTGGAATACCTTTTT-----------GAGTCC----------CTTTAATTGATATAGATACAAATACTCTACTAGGATGATGCACAAGAAA--------------------------------------------------------
>A_gracilis_sp3_Fomichev_&_Macfralane_WA642
AGAACCCCTGGAATTATAAATGGGCAATCCTGAGCCAAATCCTTATTTTTTTTGAGAAAACAAGGGTTTTGAAAACTAGAATC-AAAAGGATAGGTGCAGAGACTCAATGGAAGCTGTTCTAACGAATAGAGTTGATTACGTT-GTGTTG---GGAGCCAGAATCTATCTATCAAAATTAGAGAAAGGATGGCTTTATATATCTAATACTCGAGTAACCATACTCGCATATCAAACGATTAATCACGA-CCAAC---------------------TCCATATCATAGAATATTATTCA-TTTTGGAATGCAATTTGGAATGATTATGAAATAGGAAATTAGG--AAAAAATGTGGAATT----ATTGTGAATCCATTTCAATCCAAGTTGAAAGAAGAATCCAATCTTGAGTAATCCAGTCATTTTTATTACAGAGTTTTCTAGATCCTTTGAA---AAACAGATTAATCGGACGAGAATAAAGAGAGAGTCCCATTCTACATGTCAATATCGACAACAATGAAATTTATAGTAAAAGGAAAATCCGTCGACTTTATAAATCGTGAGGG-TTCAAGTCCCTCTATCCCCAATAAAGAACCCTTTTAACTTCCTAACGATTTCTCCCCTTTTTT-ATTCATCAATTGTTCAAAGAGGATTCACTAT-CTTTCTCATTCTACCCTTTCG-----CAA-GGGGATCCAAACCGAAATCTTTGAATCTTATCCC-ATCCATACAAATGAACATATTTTTGTCTTTTGATTTTTATTTTTTTATTGATTAATTTATTGATTGATTTTTTTTT------TATTTATTTAGTATTTAGGCAAGTAATCTCTATGATTAAGATTAAGTAAGTCA-TTCCCAATGTATAGCATTATCCTCCTATTTCCTTAGT--------CCAATTTTGGAATACCTTTTT-----------GAGTCC----------CTTTAATTGATATAGATACAAATACTCTACTAGGATGATGCACAAGAAA--------------------------------------------------------
>A_gracilis_sp3_Briggs_9603
AGAACCCCTGGAATTATAAATGGGCAATCCTGAGCCAAATCCTTATTTTTTTTGAGAAAACAAGGGTTTTGAAAACTAGAATC-AAAAGGATAGGTGCAGAGACTCAATGGAAGCTGTTCTAACGAATAGAGTTGATTACGTT-GTGTTG---GGAGCCAGAATCTATCTATCAAAATTAGAGAAAGGATGGCTTTATATATCTAATACTCGAGTAACCATACTCGCATATCAAACGATTAATCACGA-CCAAC---------------------TCCATATCATAGAATATTATTCA-TTTTGGAATGCAATTTGGAATGATTATGAAATAGGAAATTAGG--AAAAAATGTGGAATT----ATTGTGAATCCATTTCAATCCAAGTTGAAAGAAGAATCCAATCTTGAGTAATCCAGTCATTTTTATTACAGAGTTTTCTAGATCCTTTGAA---AAACAGATTAATCGGACGAGAATAAAGAGAGAGTCCCATTCTACATGTCAATATCGACAACAATGAAATTTATAGTAAAAGGAAAATCCGTCGACTTTATAAATCGTGAGGG-TTCAAGTCCCTCTATCCCCAATAAAGAACCCTTTTAACTTCCTAACGATTTCTCCCCTTTTTT-ATTCATCAATTGTTCAAAGAGGATTCACTAT-CTTTCTCATTCTACCCTTTCG-----CAA-GGGGATCCAAACCGAAATCTTTGAATCTTATCCC-ATCCATACAAATGAACATATTTTTGTCTTTTGATTTTTATTTTTTTATTGATTAATTTATTGATTGATTTTTTTTT------TATTTATTTAGTATTTAGGCAAGTAATCTCTATGATTAAGATTAAGTAAGTCA-TTCCCAATGTATAGCATTATCCTCCTATTTCCTTAGT--------CCAATTTTGGAATACCTTTTT-----------GAGTCC----------CTTTAATTGATATAGATACAAATACTCTACTAGGATGATGCACAAGAAA--------------------------------------------------------
>A_polyphylla_Briggs_9350a
AGAACCCCTGGAATTATAAATGGGCAATCCTGAGCCAAATCCTTA----TTTTGAGAAAACAAGGGTTTTG-AAACTAGAATC-AAAAGGATAGGTGCAGAGACTCAATGGAAGCTGTTCTAACGAATAGAGTTGATTACGTT-GTGTTG---GGAGCCAGAATCCATCTATCAAAATTAGAGAAAGGATGGCTTTATATATCTAATACTCGAGTAACCATACTCGCATATCAAACGATTAATCACGA-CCAAC---------------------TCCATATCATAGAATATTATTCA-TTTTGGAATGCAATTTGGAATGATTATGAAATAGGAAATTAGG--AAAAAATGTGGAATT----ATTGTGAATCCATTTCAATCCAAGTTGAAAGAAGAATCCAATCTTGAGTAATCCAGTCATTTTTATTACAGAGTTTTCTAGATCCTTTGAA---AAACGGATTAATCGGACGAGAATAAAGAGAGAGTCCCATTCTACATGTCAATATCGACAACAATGAAATTTATAGTAAAAGGAAAATCCGTCGACTTTATAAATCGTGAGGG-TTCAAGTCCCTCTATCCCCAATAAAGAACCCTTTTAACTTCCTAACGATTTCTCCCCTTTTTT-ATTCATCAATTGTTCAAAGAGGATTCACTAT-CTTTCTCATTCTACCCTTTCA-----CAA-GGGGATCCAAACCGAAATCTTTGAATCTTATCCC-ATCCATACAAATGAACATATTTTTGTCTTTTGATTTTTATTTTATTATTGATTTTTTTTATTATTGATTTTTTTTA------TATTAATTTAGTATTTTGGCAAGTAATCTCTATGATTAAGATTAAGTAAGTCA-TTCCCAATGCATAGCATTATCCTCCTATTTCCTTAGT--------CCAATTTTGGAATACCTTTTT-----------GAGTCT----------CTTTAATTGATATAGATACAAATATTCTACTAGGATGATGCACAAGAAA--------------------------------------------------------
>A_polyphylla_Fomichev_et_al_WA575
AGAACCCCTGGAATTATAAATGGGCAATCCTGAGCCAAATCCTTA----TTTTGAGAAAACAAGGGTTTTGAAAACTAGAATC-AAAAGGATAGGTGCAGAGACTCAATGGAAGCTGTTCTAACGAATAGAGTTGATTACGTT-GTGTTG---GGAGCCAGAATCCATCTATCAAAATTAGAGAAAGGATGGCTTTATATATCTAATACTCGAGTAACCATACTCGCATATCAAACGATTAATCACGA-CCAAC---------------------TCCATATCATAGAATATTATTCA-TTTTGGAATGCAATTTGGAATGATTATGAAATAGGAAATTAGG--AAAAAATGTGGAATT----ATTGTGAATCCATTTCAATCCAAGTTGAAAGAAGAATCCAATCTTGAGTAATCCAGTCATTTTTATTACAGAGTTTTCTAGATCCTTTGAA---AAACGGATTAATCGGACGAGAATAAAGAGAGAGTCCCATTCTACATGTCAATATCGACAACAATGAAATTTATAGTAAAAGGAAAATCCGTCGACTTTATAAATCGTGAGGG-TTCAAGTCCCTCTATCCCCAATAAAGAACCCTTTTAACTTCCTAACGATTTCTCCCCTTTTTT-ATTCATCAATTGTTCAAAGAGGATTCACTAT-CTTTCTCATTCTACCCTTTCA-----CAA-GGGGATCCAAACCGAAATCTTTGAATCTTATCCC-ATCCATACAAATGAACATATTTTTGTCTTTTGATTTTTATTTTATTATTGATTTTTTTTATTATTGATTTTTTTTA------TATTAATTTAGTATTTTGGCAAGTAATCTCTATGATTANGATTAAGTAAGTCCTTCCCCAATGCATAGCATTNTCCTCCTATTTCCTTAGT--------CCANTTTTGGAATACCTTTTT-----------GAGTCC----------CTTTAATTGATATAGATACAAATATTCTACTAGGATGATGCACAAGAAA--------------------------------------------------------
>A_scabra_Fomichev_&_Macfralane_WA412
-GAACCCCTGGAATTATAAATGGGCAATCCTGAGCCAAATCCTTA----TTTTGAGAAAACAAGGGTTTTRAAAACTAGAATCGAAAAGGATAGGTGCAGAGACTCAATGGAAGCTGTTCTAACAAATAGAGTTGATTACGTT-GTGTTG---GGAGCCAGAATCTATCTATCAAAATTAGAGAAAGGATGGCTTTATATATCTAATACTCGAGTAATCATACTCGCATATCAAACGATTAATCACGG-CCAAC---------------------TCCATATCATAGAATATTATTCA-TTTTTTAATGAAATTCGG----------------------------AAAAATGTGGAATT----ATTGTGAATCCATTTCAATCCAAGTTGAAAGAAGAATCGAATCTTGAGTAATCCAGTCATTTTTATTACAGAGTTTTCTAGATCCTTTGAA---AAACGGATTAATCGGACGAGAATAAAGAGAGAGTCCCATTCTACATGTCAATATCGACAACAATGAAATTTCTAGTAAAAGGAAAATCCGTCGACTTTAGAAATCGTGAGGG-TTCAAGTCCCTCTATCCCCAATAAAGAACCCTTTTAACTTCCTAACGATTTCTCCCCTTTTTT-ATTCATTAATTGTTCAAAGAGGATTCACTAT-CTTTCTCATTCTACCCTTTCA-----CAA-GGGGATCCAAACCGAAATCTTTGAATCTTATCCC-ATCCATACAAATGAACATATTTTTGTCTTTTGATTTTTTTTTTATTTATTATTNNNNNNNNNNNNa----------------NNNNNATTNAGNATTTAGGCAGGTAATCTCTATGANTA------ANTANGTCA-TTCCNNATGCNNNGCATTATCCTCCTATTTCCTTANT--------CCAATTNNGNANTACCNTNNT----------TAAGTCC----------CTTTAATTGATATAGATACAANNACTNTNCTAGGATGATGCACAAGAAA--------------------------------------------------------
>A_scabra_Fomichev_&_Macfralane_WA424
-GAACCCCTGGAATTATAAATGGGCAATCCTGAGCCAAATCCTTA----TTTTGAGAAAACAAGGGTTTTGAAAACTAGAATCGAAAAGGATAGGTGCAGAGACTCAATGGAAGCTGTTCTAACAAATAGAGTGGATTACGTTGGTGTTG---GGAGCCAGAATCTATCTATCAAAATTAGAGAAAGGATGGCTTTATATATCTAATACTCGAGTAATCATACTCGCATATCAAACGATTAATCACGG-CCAAC---------------------TCCATATCATAGAATATTATTCA-TTTTTTAATGAAATTCGG----------------------------AAAAATGTGGAATT----ATTGTGAATCCATTTCAATCCAAGTTGAAAGAAGAATCGAATCTTGAGTAATCCAGTCATTTTTATTACAGAGTTTTCTAGATCCTTTGAA---AAACGGATTAATCGGACGAGAATAAAGAGAGAGTCCCATTCTACATGTCAATATCGACAACAATGAAATTTCTAGTAAAAGGAAAATCCGTCGACTTTAGAAATCGTGAGGG-TTCAAGTCCCTCTATCCCCAATAAAGAACCCTTTTAACTTCCTAACGATTTCTCCCCTTTTTT-ATTCATTAATTGTTCAAAGAGGATTCACTAT-CTTTCTCATTCTACCCTTTCA-----CAA-GGGGATCCAAACCGAAATCTTTGAATCTTATCCC-ATCCATACAAATGAACATATTTTTGTCTTCTGATT--------------------------------------------------------------------GACNATNATTANG--TA------AGTANGTCA-TTCCNNNTNNNNAGCNNGANNCTCCTATTTCCTTAGT--------CCAANTNAGGANNACNNNNNN----------NNNNTCC----------CTTTAATTGATATAGCTACAAATACTCTACTA-GATGATGCACAAGAAA--------------------------------------------------------
>A_scabra_Briggs_9581
AGAACCCCTGGAATTATAAATGGGCAATCCTGAGCCAAATCCTTA----TTTTGAGAAAACAAGGGTTTTAAAAACTAGAATCGAAAAGGATAGGTGCAGAGACTCAATGGAAGCTGTTCTAACAAATAGAGTTGATTACGTT-GTGTTG---GGAGCCAGAATCTATCTATCAAAATTAGAGAAAGGATGGCTTTATATATCTAATACTCGAGTAATCATACTCGCATATCAAACGATTAATCACGG-CCAAC---------------------TCCATATCATAGAATATTATTCA-TTTTTTAATGAAATTCGG----------------------------AAAAATGTGGAATT----A-TGTGAATCCATTTCAATCCAAGTTGAAAGAAGAATCGAATCTTGAGTAATCCAGTCATTTTTATTACAGAGTTTTCTAGATCCTTTGAA---AAACGGATTAATCGGACGAGAATAAAGAGAGAGTCCCATTCTACATGTCAATATCGACAACAATGAAATTTCTAGTAAAAGGAAAATCCGTCGACTTTAGAAATCGTGAGGG-TTCAAGTCCCTCTATCCCCAATAAAGAACCCTTTTAACTTCCTAACGATTTCTCCCCTTTTTT-ATTCATTAATTGTTCAAAGAGGATTCACTAT-CTTTCTCATTCTACCCTTTCA-----CAA-GGGGATCCAAACCGAAATCTTTGAATCTTATCCC-ATCCATACAAATGAACATATTTTTGTCTTTTGATTTTTTTTTTATTTATTATTTTTTTTTATTTAT----------------TATTTATTTAGTATTTAGGCAAGTAATCTCTATGATTA--AGTAAGTAAGTCA-TTCCCAATGCATAGCATTATCCTCCTATTTCCTTAGT--------CCAATTTTGGAATACC--TTT---------TTAAGTCC----------CTTTAATTGATATAGATACAAATACTCTACTAGGATGATGCACAAGAAA--------------------------------------------------------
>A_laevis_Briggs_9843
AGAACCCCTGGAATTATAAATGGGCAATCCTGAGCCAAATCCTTA----TTTTGCGAAAACAAGGGTTTTTAAAACTAGAATAGAAAAGGATAGGTGCAGAGACTCAATGGAAGCTGTTCTAACGAATAGAGTTGATTACGTT-GTGTTG---GGAGCCAGAATCTATCTATCAAAATTAGAGAAAGGATGGCTTTATATATCTAATACTCGAGTAACCATACTCGCATATCAAACGATTAATCAAGG-CCAAC---------------------TCCATATCATAGAATATTATTCA-TTTTTTAATGAAATTCGGAATGATTATGAAATAGGAAATTCGG--AAAAAATGTGGAATT----ATTGTGAATCCATTTCAATCCAAATTGAAAGAAGAATCAAATCTTGAGTAATCCAGTCATTTTTATTACACAGTTTTCTAGATCCTTTGAA---AAACGGATTAATCGGACGAGAATAAAGAGAGAGTCCCATTCTACATGTCAATATCGACAACAATGAAATTTCTAGTAAAAGGAAAATCCGTCGACTTTAGAAATCGTGAGGG-TTCAAGTCCCTCTATCCCCAATAAAGAACCTTTTTAACTTCCTAACGATTTCTCCCCTTTTTT-ATTCATCAATTGTTCAAAGAGGATTCACTAT-CTTTCTCATTCTACCCTTTCA-----CAA-GGGGATCCAAACCGAAATCTTTGAATCTTATCCC-ATCCATACAAATGGACATATTTTTGTCTTTTGATTTTTATTTTATTTATTATTTTATTATTTATTT----------------TATTTATTTAATATTTAGGCAAGTAATCTCTATGATTA------AGTAAGTCA-TTCCCAATGCATAGCATTATTCTCCTATTTCCTTAGT--------CCAATTTAGGAATACCTTTTT-----------AAGTCC----------TTTTAATTGATATAGATACAAATACTCTACTAGGATGATGCACAAGAAA--------------------------------------------------------
>A_laevis_Wheeler_&_Armstrong_MW308
NNANCCCCTGGAATTATAAATGGGCAATCCTGAGCCAAATCCTTA----TTTTGCGAAAACAAGGGTTTTTAAAACTAGAATAGAAAAGGATAGGTGCAGAGACTCAATGGAAGCTGTTCTAACGAATAGAGTTGATTACGTT-GTGTTG---GGAGCCAGAATCTATCTATCAAAATTAGAGAAAGGATGGCTTTATATATCTAATACTCGAGTAACCATACTCGCATATCAAACGATTAATCAAGG-CCAAC---------------------TCCATATCATAGAATATTATTCA-TTTTTTAATGAAATTCGGAATGATTATGAAATAGGAAATTCGG--AAAAAATGTGGAATT----ATTGTGAATCCATTTCAATCCAAATTGAAAGAAGAATCAAATCTTGAGTAATCCAGTCATTTTTATTACACAGTTTTCTAGATCCTTTGAA---AAACGGATTAATCGGACGAGAATAAAGAGAGAGTCCCATTCTACATGTCAATATCGACAACAATGAAATTTCTAGTAAAAGGAAAATCCGTCGACTTTAGAAATCGTGAGGG-TTCAAGTCCCTCTATCCCCAATAAAGAACCTTTTTAACTTCCTAACGATTTCTCCCCTTTTTT-ATTCATCAATTGTTCAAAGAGGATTCACTAT-CTTTCTCATTCTACCCTTTCA-----CAA-GGGGATCCAAACCGAAATCTTTGAATCTTATCCC-ATCCATACAAATGGACATATTTTTGTCTTTTGATTTTTATTTTATTTATTATTTTATTATTTATTT----------------TATTTATTTAATATTTAGGCAAGTAATCTCTATGATTA------AGTAAGTCA-TTCCCAATGCATAGCATTATTCTCCTATTTCCTTAGT--------CCAATTTAGGAATACCTTTTT-----------AAGTCC----------TTTTAATTGATATAGATACAAATACTCTACTAGGATGATGCACAAGAAA--------------------------------------------------------
>A_laevis_Fomichev_&_Macfralane_WA641
AGAACCCCTGGAATTATAAATGGGCAATCCTGAGCCAAATCCTTA----TTTTGAGAAAACAAGGGTTTTTAAAACTAGAATCGAAAAGGATAGATGCAGAGACTCAATGGAAGCTGTTCTAACGAATAGAGTTGATTACGTT-GTGTTG---GGAGCCAGAATCTCTCTATCAAAATTAGAGAAAGGATGGCTTTATATATCTAATACTCGAGTAACCATACTCGCATATCAAACGATTAATCAAGG-CCAAC---------------------TCCATATCATAGAATATTATTCA-TTTTTTAATGAAATTCGGAATGATCATGAAATAGGAAATTCGA--AAAAGATGTGGAATT----ATTGTGAATCCATTTCAATCCAAGTTGAAAGAAGAATCAAATCTTGAGTAATCCAGTCATTTTTATTACAGAGTTTTCTAGATCCTTTGAA---AAAAGGATTAATCGGACGAGAATAAA--GAGAGTCCCATTCTACATGTCAATATCGACAACAATGAAATTTCTAGTGAAAGAAAAATCCGTCGACTTTAGAAATCGTGAGGGTTTCAAGTCCCTCTATACCCAATGAAGAACCTTTTTAACTTCCTAACGATTTCTTCCCTTTTTTAATTCATCGATTGTTCAAAGAGGATTCACTAT-CTTTCTCATTCTACCTTTTTA-----CAA-GGGGA-------------------------------------------------------------------------------------------------------------------------------------------------------------------------CCAATGCATAGCATTATTCTCCTATTTTCTTAGT--------CCAATTTAGGGATACCTTTTT----------TAAGTCT----------CTTTAATTGATATAGATACAAATACTCTACTAGGATGATGCACAAGAAA--------------------------------------------------------
>A_prolifera_Meney_sn
---------GGAATTATAAATGGGCAATCCTGAGCCAAATCCTTA----TTTTTAGAAAACAAGGGTTTTGAAAAGTCGAATCGAAAAGGATAGGTGCAGAGACTCAATGGAAGCTGTTCTAACGAATAGAGTTGATTACGTT-GTATTG---GGAGCCAGAATCTATCTATCAAAATTAGAGAAAGGATGGCTTTATATATCTAATACCCACGTAACCATACTCGCATATCAAACGATTAATCACGG-CCAAC---------------------TCCATACCATAGAATAGCATTCA-TTTTGGAATGAAATTCAGAATGATTATGAAATAGGAAATTCGGAAAAAAAATGTAGAATT----ATTGTGAATCCATTTCAATCCAAGTTGAAAGAAGAATCGAATCTTGAGTAATCCAGTCA--TTTATTACAGAGTTTTCTAGATCCTTTGAA---AAACGGATTAATCGGACGAGAATAAAGAGAGAGTCCCATTTTACATGTCAATATCGACAACAATGAAATTTCTAGTAAAAGGAAAATCCGTCGACTTTAGAAATCGTGAGGG-TTCAAGTCCCTCTATCCCCAATAAAGAACCCTTTTAACTTCCTAACGATTTCTCCTCTTTTTT-ATTCATCAATGGTTCAAAGAGGATTCACTAT-CTTTCTCATTCTATCCTTTCA-----CAA-GGGGATCCAAACCGAAATCTTTGAATCTTATCCC-ATCCATACAAATGAACATACTTTTATTTATTTATTTTCTTTATTTATTTTATT----------------------------------------TATTTAGGCAAGTAATCTCTATGATTA------AGTAAGTCA-TTCCCAATGCATAGCATTATCCTCCTATTTCCTTAGT--------CCAATTTTGGAATACCTTTTT--------TTTGAGTCC----------CTTTAATTGATATAGATACAAATACTCTACTAGGATGATGCACAAGAAA--------------------------------------------------------
>A_prolifera_Fomichev_&_Macfralane_WA358B
AGAACCCCTGGAATTATAAATGGGCAATCCTGAGCCAAATCCTTA----TTTTTAGAAAACAAGGGTTTTGAAAAGTCGAATCGAAAAGGATAGGTGCAGAGACTCAATGGAAGCTGTTCTAACGAATAGAGTTGATTACGTT-GTATTG---GGAGCCAGAATCTATCTATCAAAATTAGAGAAAGGATGGCTTTATATATCTAATACCCACGTAACCATACTCGCATATCAAACGATTAATCACGG-CCAAC---------------------TCCATACCATAGAATAGCATTCA-TTTTGGAATGAAATTCAGAATGATTATGAAATAGGAAATTCGGAAAAAAAATGTAGAATT----ATTGTGAATCCATTTCAATCCAAGTTGAAAGAAGAATCGAATCTTGAGTAATCCAGTCA--TTTATTACAGAGTTTTCTAGATCCTTTGAA---AAACGGATTAATCGGACGAGAATAAAGAGAGAGTCCCATTTTACATGTCAATATCGACAACAATGAAATTTCTAGTAAAAGGAAAATCCGTCGACTTTAGAAATCGTGAGGG-TTCAAGTCCCTCTATCCCCAATAAAGAACCCTTTTAACTTCCTAACGATTTCTCCTCTTTTTT-ATTCATCAATGGTTCAAAGAGGATTCACTAT-CTTTCTCATTCTATCCTTTCA-----CAA-GGGGATCCAAACCGAAATCTTTGAATCTTATCCC-ATCCATACAAATGAACATACTTTTATTTATTTATTTTCTTTATTTATTTTATT----------------------------------------TATTTAGGCAAGTAATCTCTATGATTA------AGTAAGTCA-TTCCCAATGCATAGCATTATCCTCCTATTTCCTTAGT--------CCAATTTTGGAATACCTTTTT--------TTTGAGTCC----------CTTTAATTGATATAGATACAAATACTCTACTAGGATGATGCACAAGAAA--------------------------------------------------------
>A_prolifera_Fomichev_&_Macfralane_WA409
AGAACCCCTGGAATTATAAATGGGCAATCCTGAGCCAAATCCTTA----TTTTTAGAAAACAAGGGTTTTGAAAAGTCGAATCGAAAAGGATAGGTGCAGAGACTCAATGGAAGCTGTTCTAACGAATAGAGTTGATTACGTT-GTATTG---GGAGCCAGAATCTATCTATCAAAATTAGAGAAAGGATGGCTTTATATATCTAATACCCACGTAACCATACTCGCATATCAAACGATTAATCACGG-CCAAC---------------------TCCATACCATAGAATAGCATTCA-TTTTGGAATGAAATTCAGAATGATTATGAAATAGGAAATTCGGAAAAAAAATGTAGAATT----ATTGTGAATCCATTTCAATCCAAGTTGAAAGAAGAATCGAATCTTGAGTAATCCAGTCA--TTTATTACAGAGTTTTCTAGATCCTTTGAA---AAACGGATTAATCGGACGAGAATAAAGAGAGAGTCCCATTCTACATGTCAATATCGACAACAATGAAATTTCTAGTAAAAGGAAAATCCGTCGACTTTAGAAATCGTGAGGG-TTCAAGTCCCTCTATCCCCAATAAAGAACCCTTTTAACTTCCTAACGATTTCTCCTCTTTTTT-ATTCATCAATGGTTCAAAGAGGATTCACTAT-CTTTCTCATTCTATCCTTTCA-----CAA-GGGGATCCAAACCGAAATCTTTGAATCTTATCTC-ATGCATACAAATGAACATACTTTTTTTTATTTATTTTATT-----------------------------------------------------TATTTAGGCAAGTAATCTCTATGATTA------AGTAAGTCA-TTCCCAATGCATAGCATTATCCTCCTATTTCCTTAGT--------CCAATTTTGGAATACCTTTTT--------TTTGAGTCC----------CTTTAATTGATATAGATACAAATACTCTACTAGGATGATGCACAAGAAA--------------------------------------------------------
>A_prolifera_Fomichev_&_Macfralane_WA411a
-GAACCCCTGGAATTATAAATGGGCAATCCTGAGCCAAATCCTTA----TTTTTAGAAAACAAGGGTTTTGAAAAGTCGAATCGAAAAGGATAGGTGCAGAGACTCAATGGAAGCTGTTCTAACGAATAGAGTTGATTACGTT-GTATTG---GGAGCCAGAATCTATCTATCAAAATTAGAGAAAGGATGGCTTTATATATCTAATACCCACGTAACCATACTCGCATATCAAACGATTAATCACGG-CCAAC---------------------TCCATACCATAGAATAGCATTCA-TTTTGGAATGAAATTCAGAATGATTATGAAATAGGAAATTCGGAAAAAAAATGTAGAATT----ATTGTGAATCCATTTCAATCCAAGTTGAAAGAAGAATCGAATCTTGAGTAATCCAGTCA--TTTATTACAGAGTTTTCTAGATCCTTTGAA---AAACGGATTAATCGGACGAGAATAAAGAGAGAGTCCCATTCTACATGTCAATATCGACAACAATGAAATTTCTAGTAAAAGGAAAATCCGTCGACTTTAGAAATCGTGAGGG-TTCAAGTCCCTCTATCCCCAATAAAGAACCCTTTTAACTTCCTAACGATTTCTCCTCTTTTTT-ATTCATCAATGGTTCAAAGAGGATTCACTAT-CTTTCTCATTCTATCCTTTCA-----CAA-GGGGATCCAAACCGAAATCTTTGAATCTTATCCC-ATGCATACAAATGAACATACTTTTTTTTATTTATTTTATT-----------------------------------------------------TATTTAGGCAAGTAATCTCTATGATTA------AGTAAGTCA-TTCCCAATGCATAGCATTATCCTCCTATTTCCTTAGT--------CCAATTTTGGAATACCTTTTT--------TTTGAGTCC----------CTTTAATTGATATAGATACAAATACTCTACTAGGATGATGCACAAGAAA--------------------------------------------------------
>L_imberbis_Briggs_9477
AGAACCCCTGGAATTATAAATGGGCAATCCTGAGCCAAATCCTTA----TTTGGAGAAAACAAGGG-TTTCAAAACCAGAATAGAAAAGGATAGGTGCAGAGACTCAATGGAAGCTGTTCTAACGAATAGAGTTGGTTACGTT-GTGTTG---TTAGCCGGAATCTATCTATCAAAATTAGACAAAGGATGGCTTTATATATCTAATACCCCTGTAACCATACTGACATATCAAACGATTAATCACGG-CCGAC---------------------CCCATATCATAGAATATTATTCA-TTTTTGAATGAAATTCGGAATGATTATGAAATAGGAAATTCAG--------TGTAGAATT----ATTGTGAATCCATTTCAATCGAAGTTGAAAGAAG-----AATCTTGAGTAATCCAGTCA--TTTATTACGGAGTTTTCTAGATCCTTTGAA---AAACGGATTAATCGGACGAGAATAAAGAGAGAGTCCCATTCTACATGTCAATATCGACAACAATGAAATTTATAGTAAGAGGAAAATCCGTCGACTTTAGAAGTCGTGAGGG-TTCAAGTCCCTCTATCCCCAATAAAGAACCCCTTTAACTTCCTAACGATTTATCCTCCTTTTT---CCATCAATGGTTCAAAGAGGATTCACTAT-CTTTCTCATTCTACCCTTTTG-----AAA-GGGGATCCAAACGGAAATCTTTGAATCTTATCCCAATCCATACAAAGGAACATATTTATTTGTATTTTTTATTA---------------------------------------------------TAGTA--TAGGCAAGTAATCTCTATGATTA------AGCAAGTCA-TTCCCAATCCAAATCATTATCCCCCTATTTCCTTAGT--------CCAATTTTGGAATACCTTTTTCTT-----TTTTAGTCC----------CTTTAATTGATATAGATACAAAGACTCTACTAGGATGATGCACAAGAAA--------------------------------------------------------
>L_imberbis_Sokoloff_&_Barrett_WA109
AGAACCCCTGGAATTATAAATGGGCAATCCTGAGCCAAATCCTTA----TTTGGAGAAAACAAGGG-TTTCAAAACCAGAATAGAAAAGGATAGGTGCAGAGACTCAATGGAAGCTGTTCTAACGAATAGAGTTGGTTACGTT-GTGTTG---TTAGCCGGAATCTATCTATCAAAATTAGACAAAGGATGGCTTTATATATCTAATACCCCTGTAACCATACTGACATATCAAACGATTAATCACGG-CCGAC---------------------CCCATATCATAGAATATTATTCA-TTTTTGAATGAAATTCGGAATGATTATGAAATAGGAAATTCAG--------TGTAGAATT----ATTGTGAATCCATTTCAATCGAAGTTGAAAGAAG-----AATCTTGAGTAATCCAGTCA--TTTATTACGGAGTTTTCTAGATCCTTTGAA---AAACGGATTAATCGGACGAGAATAAAGAGAGAGTCCCATTCTACATGTCAATATCGACAACAATGAAATTTATAGTAAGAGGAAAATCCGTCGACTTTAGAAGTCGTGAGGG-TTCAAGTCCCTCTATCCCCAATAAAGAACCCCTTTAACTTCCTAACGATTTATCCTCCTTTTT---CCATCAATGGTTCAAAGAGGATTCACTAT-CTTTCTCATTCTACCCTTTTG-----AAA-GGGGATCCAAACGGAAATCTTTGAATCTTATCCCAATCCATACAAAGGAACATATTTATTTGTATTTTTTATTA---------------------------------------------------TAGTA--TAGGCAAGTAATCTCTATGATTA------AGCAAGTCA-TTCCCAATCCAAATCATTATCCCCCTATTTCCTTAGT--------CCAATTTTGGAATACCTTTTTCTT-----TTTTAGTCC----------CTTTAATTGATATAGATACAAAGACTCTACTAGGATGATGCACAAGAAA--------------------------------------------------------
>L_imberbis_Wheeler_MW13
AGAACCCCTGGAATTATAAATGGGCAATCCTGAGCCAAATCCTTA----TTTGGAGAAAACAAGGG-TTTCAAAACCAGAATCGAAAAGGATAGGTGCAGAGACTCAATGGAAGCTGTTCTAACGAATAGAGTTGGTTACGTT-GTGTTG---TTAGCCGGAATCTATCTATCAAAATTAGACAAAGGATGGCTTTATATATCTAATACCCCTGTAACCATACTGACATATCAAACGATTAATCACGG-CCGAC---------------------CCCATATCATAGAATATTATTCA-TTTTTGAATGAAATTCGGAATGATTATGAAATAGGAAATTCAG--------TGTGGAATT----ATTGTGAATCCATTTCAATCGAAGTTGAAAGAAG-----AATCTTGAGTAATCCAGTCA--TTTATTACGGAGTTTTCTAGATCCTTTGAA---AAACGGATTAATCGGACGAGAATAAAGAGAGAGTCCCATTCTACATGTCAATATCGACAACAATGAAATTTATAGTAAGAGGAAAATCCGTCGACTTTAGAAGTCGTGAGGG-TTCAAGTCCCTCTATCCCCAATAAAGAACCCCTTTAACTTCCTAACGATTTATCCTCCTTTTT---CCATCAATGGTTCAAAGAGGATTCACTAT-CTTTCTCATTCTACCCTTTTG-----AAA-GGGGATCCAAACGGAAATCTTTGAATCTTATCCCAATCCATACAAAGGAACATATTTATTTGTATTTTTTATTA---------------------------------------------------TAGTA--TAGGCAAGTAATCTCTATGATTA------AGCAAGTCA-TTCCCAATCCAAATCATTATCCCCCTATTTCCTTAGT--------CCAATTTTGGAATACCTTTTTCTT-----TTTTAGTCC----------CTTTAATTGATATAGATACAAAGACTCTACTAGGATGATGCACAAGAAA--------------------------------------------------------
>L_barbata_Briggs_9321
AGAACCCCTGGAATTATAAATGGGCAATCCTGAGCCAAATCCTTA----TTTGGAGAAAACAAGGG-TTTCAAAACCAGAATCGAAAAGGATAGGTGCAGAGACTCAATGGAAGCTGTTCTAACGAATAGAGTTGGTTACGTT-GTGTTG---TTAGCCGGAATCTATCTATCAAAATTAGACAAAGGATGGCTTTATATATCTAATACCCCTGTAACCATACTGACATATCAAACGATTAATCACGG-CCGAC---------------------CCCATATCATAGAATATTATTCA-TTTTTGAATGAAATTCGGAATGATTATGAAATAGGAAATTCAG--------TGTAGAATT----ATTGTGAATCCATTTCAATCGAAGTTGAAAGAAG-----AATCTTGAGTAATCCAGTCA--TTTATTACGGAGTTTTCTAGATCCTTTGAA---AAACGGATTAATCGGACGAGAATAAAGAGAGAGTCCCATTCTACATGTCAATATCGACAACAATGAAATTTCTAGTAAGAGGAAAATCCGTCGACTTTAGAA-TCGTGAGGG-TTCAAGT-CCTCTATCCCCAATAAAGAACCCTTT-AACTTCCTAACGATTTATCCTCCTTTTT---CCATCAATGGTTCAAAGAGGATTCACTAT-CTTTCTCATTCTACCCTTTTG-----AAA-GGGGATCCAAACGGAAATCTTTGAATCTTATCCCAATCCATACAAAGGAACATATTTATTTGTATTTTTTATTA---------------------------------------------------TAGTA--TAGGCAAGTAATCTCTATGATTA------AGCAAGTCA-TTCCCAATCCAAATCATTATCCCCCTATTTCCTTAGT--------CCAATTTTGGAATACCTTTTTCTT-----TTTTAGTCC----------CTTTAATTGATATAGATACAAAGACTCTACTA-----ATGCACAAGAAA--------------------------------------------------------
>L_barbata_Fomichev_et_al_WA316
AGAACCCCTGGAATTATAAATGGGCAATCCTGAGCCAAATCCTTA----TTTGGAGAAAACAAGGG-TTTCAAAACCAGAATCGAAAAGGATAGGTGCAGAGACTCAATGGAAGCTGTTCTAACGAATAGAGTTGGTTACGTT-GTGTTG---TTAGCCGGAATCTATCTATCAAAATTAGACAAAGGATGGCTTTATATATCTAATACCCCTGTAACCATACTGACATATCAAACGATTAATCACGG-CCGAC---------------------CCCATATCATAGAATATTATTCA-TTTTTGAATGAAATTCGGAATGATTATGAAATAGGAAATTCAG--------TGTAGAATT----ATTGTGAATCCATTTCAATCGAAGTTGAAAGAAG-----AATCTTGAGTAATCCAGTCA--TTTATTACGGAGTTTTCTAGATCCTTTGAA---AAACGGATTAATCGGACGAGAATAAAGAGAGAGTCCCATTCTACATGTCAATATCGACAACAATGAAATTTCTAGTAAGAGGAAAATCCGTCGACTTTAGAAGTCGTGAGGG-TTCAAGTCCCTCTATCCCCAATAAAGAACCCCTTTAACTTCCTAACGATTTATCCTCCTTTTT---CCATCAATGGTTCAAAGAGGATTCACTAT-CTTTCTCATTCTACCCTTTTG-----AAA-GGGGATCCAAACGGAAATCTTTGAATCTTATCCCAATCCATACAAAGGAACATATTTATTTGTATTTTTTATTA---------------------------------------------------TAGTA--TAGGCAAGTAATCTCTATGATTA------AGCAAGTCA-TTCCCAATCCAAATCATTATCCCCCTATTTCCTTAGT--------CCAATTTTGGAATACCTTTTTCTT-----TTTTAGTCC----------CTTTAATTGATATAGATACAAAGACTCTACTAGGATGATGCACAAGAAA--------------------------------------------------------
>L_barbata_Sokoloff_&_Macfarlane_WA26
AGAACCCCTGGAATTATAAATGGGCAATCCTGAGCCAAATCCTTA----TTTGGAGAAAACAAGGG-TTTCAAAACCAGAATCGAAAAGGATAGGTGCAGAGACTCAATGGAAGCTGTTCTAACGAATAGAGTTGGTTACGTT-GTGTTG---TTAGCCGGAATCTATCTATCAAAATTAGACAAAGGATGGCTTTATATATCTAATACCCCTGTAACCATACTGACATATCAAACGATTAATCACGG-CCGAC---------------------CCCATATCATAGAATATTATTCA-TTTTTGAATGAAATTCGGAATGATTATGAAATAGGAAATTCAG--------TGTAGAATT----ATTGTGAATCCATTTCAATCGAAGTTGAAAGAAG-----AATCTTGAGTAATCCAGTCA--TTTATTACGGAGTTTTCTAGATCCTTTGAA---AAACGGATTAATCGGACGAGAATAAAGAGAGAGTCCCATTCTACATGTCAATATCGACAACAATGAAATTTCTAGTAAGAGGAAAATCCGTCGACTTTAGAAGTCGTGAGGG-TTCAAGTCCCTCTATCCCCAATAAAGAACCCCTTTAACTTCCTAACGATTTATCCTCCTTTTT---CCATCAATGGTTCAAAGAGGATTCACTAT-CTTTCTCATTCTACCCTTTTG-----AAA-GGGGATCCAAACGGAAATCTTTGAATCTTATCCCAATCCATACAAAGGAACATATTTATTTGTATTTTTTATTA---------------------------------------------------TAGTA--TAGGCAAGTAATCTCTATGATTA------AGCAAGTCA-TTCCCAATCCAAATCATTATCCCCCTATTTCCTTAGT--------CCAATTTTGGAATACCTTTTTCTT-----TTTTAGTCC----------CTTTAATTGATATAGATACAAAGACTCTACTAGGATGATGCACAAGAAA--------------------------------------------------------
>L_excelsa_Briggs_9556
AGAACCCCTGGAATTATAAATGGGCAATCCTGAGCCAAATCCTTA----TTTGGAGAAAACAAGGG-TTTCAAAACCAGAATCGAAAAGGATAGGTGCAGAGACTCAATGGAAGCTGTTCTAACGAATAGAGTTGGTTACGTT-GTGTTG---TTAGCCGGAATCTATCTATCAAAATTAGACAAAGGATGGCTTTATATATCTAATACCCCTGTAACCATACTGACATATCAAACGATTAATCACGG-CCGAC---------------------CCCATATCATAGAATATTATTCA-TTTTTGAATGAAATTCGGAATGATTATGAAATAGGAAATTCAG--------TGTAGAATT----ATTGTGAATCCATTTCAATCGAAGTTGAAAGAAG-----AATCTTGAGTAATCCAGTCA--TTTATTACGGAGTTTTCTAGATCCTTTGAA---AAACGGATTAATCGGACGAGAATAAAGAGAGAGTCCCATTCTACATGTCAATATCGACAACAATGAAATTTCTAGTAAGAGGAAAATCCGTCGACTTTAGAAGTCGTGAGGG-TTCAAGTCCCTCTATCCCCAATAAAGAACCCCTTTAACTTCCTAACGATTTATCCTCCTTTTT---CCATCAATGGTTCAAAGAGGATTCACTAT-CTTTCTCATTCTACCCTTTTG-----AAA-GGGGATCCAAACGGAAATCTTTGAATCTTATCCCAATCCATACAAAGGAACATATTTATTTGTATTTTTTATTA---------------------------------------------------TAGTA--TAGGCAAGTAATCTCTATGATTA------AGCAAGTCA-TTCCCAATCCAAATCATTATCCCCCTATTTCCTTAGT--------CCAATTTTGGAATACCTTTTTCTT-----TTTTAGTCC----------CTTTAATTGATATAGATACAAAGACTCTACTA-----ATGCACAAGAAA--------------------------------------------------------
>L_excelsa_Fomichev_et_al_WA574
AGAACCCCTGGAATTATAAATGGGCAATCCTGAGCCAAATCCTTA----TTTGGAGAAAACAAGGG-TTTCAAAACCAGAATCGAAAAGGATAGGTGCAGAGACTCAATGGAAGCTGTTCTAACGAATAGAGTTGGTTACGTT-GTGTTG---TTAGCCGGAATCTATCTATCAAAATTAGACAAAGGATGGCTTTATATATCTAATACCCCTGTAACCATACTGACATATCAAACGATTAATCACGG-CCGAC---------------------CCCATATCATAGAATATTATTCA-TTTTTGAATGAAATTCGGAATGATTATGAAATAGGAAATTCAG--------TGTAGAATT----ATTGTGAATCCATTTCAATCGAAGTTGAAAGAAG-----AATCTTGAGTAATCCAGTCA--TTTATTACGGAGTTTTCTAGATCCTTTGAA---AAACGGATTAATCGGACGAGAATAAAGAGAGAGTCCCATTCTACATGTCAATATCGACAACAATGAAATTTCTAGTAAGAGGAAAATCCGTCGACTTTAGAAGTCGTGAGGG-TTCAAGTCCCTCTATCCCCAATAAAGAACCCCTTTAACTTCCTAACGATTTATCCTCCTTTTT---CCATCAATGGTTCAAAGAGGATTCACTAT-CTTTCTCATTCTACCCTTTTG-----AAA-GGGGATCCAAACGGAAATCTTTGAATCTTATCCCAATCCATACAAAGGAACATATTTATTTGTATTTTTTATTA---------------------------------------------------TAGTA--TAGGCAAGTAATCTCTATGATTA------AGCAAGTCA-TTCCCAATCCAAATCATTATCCCCCTATTTCCTTAGT--------CCAATTTTGGAATACCTTTTTCTT-----TTTTAGTCC----------CTTTAATTGATATAGATACCAAGACTCTACTA-----ATGCACAAGAAA--------------------------------------------------------
>L_excelsa_Coultas_DC-OPP05
------------ATTATAAATGGGCAATCCTGAGCCAAATCCTTA----TTTGGAGAAAACAAGGG-TTTCAAAACCAGAATCGAAAAGGATAGGTGCAGAGACTCAATGGAAGCTGTTCTAACGAATAGAGTTGGTTACGTT-GTGTTG---TTAGCCGGAATCTATCTATCAAAATTAGACAAAGGATGGCTTTATATATCTAATACCCCTGTAACCATACTGACATATCAAACGATTAATCACGG-CCGAC---------------------CCCATATCATAGAATATTATTCA-TTTTTGAATGAAATTCGGAATGATTATGAAATAGGAAATTCAG--------TGTAGAATT----ATTGTGAATCCATTTCAATCGAAGTTGAAAGAAG-----AATCTTGAGTAATCCAGTCA--TTTATTACGGAGTTTTCTAGATCCTTTGAA---AAACGGATTAATCGGACGAGAATAAAGAGAGAGTCCCATTCTACATGTCAATATCGACAACAATGAAATTTCTAGTAAGAGGAAAATCCGTCGACTTTAGAAGTCGTGAGGG-TTCAAGTCCCTCTATCCCCAATAAAGAACCCCTTTAACTTCCTAACGATTTATCCTCCTTTTT---CCATCAATGGTTC-AAGAGGATTCACTAT-CTTTCTCATTCTACCCTTTTG-----AAA-GGGGATCCACACGGAAATCTTTGAATCTTATCCCAATCCATACAAAGGAACATATTTATTTGTATTTTTTATTA---------------------------------------------------TAGTA--TAGGCAAGTAATCTCTATGATTA------AGCAAGTCA-TTCCCAATCCAAATCATTATCCCCCTATTTCCTTAGT--------CCAATTTTGGAATACCTTTTTCTT-----TTTTAGTCC----------CTTTAATTGATATAGATACAAAGACTCTACTA-----ATGCACAAGAAA--------------------------------------------------------
>H_adscendens_Briggs_9342
AGAACCCCTGGAATTAGAAATGGGCAATCCTGAGCCAAATCCTTA----TTTTGAGAAAACAAGGGTTTC--AAACTATAATCGAAAAGGATAGGTGCAGAGACTCAATGGAAGCTGTTCTAACGAATAGAGTAGGTTACGTT-GTGTTGTTATTAGCCGGAATCTATCTATCAAAATTAGAGAAAGGATGGCTTTATATATTT--------TGTAACCATACTGACATATCAAACGATTAATCACGG-CCGAC---------------------CCCATATCATAGAATATTATTCA-TTTTTGAATGAAATTCGGAATGATTATGAAATAGGAAATTCGG--------TGTAGAATT----ATTGTGAATCCATTTCAATCGAAGTTGAAAGAAG-----AATCTTGAGTAATCCAGTCA--TTTATTACAGAGTTTTCTAGATCCTTTGAA---AAACGGATTAATCGGACGAGAATAAAGAGAGAGTCCCATTCTACATGTCAATATCGACAACAATGAAATTTATAGTAAGAGGAAAATCCGTCGACTTTAGAAATCGTGAGGG-TTCAAGTCCCTCTATCCCCAATAAAGAACCCCTTTAACTTCCTAACGATTTACCCTCTTTTTT---TCATCAATGGTTCAAAGAGGATTCACTAT-CTTTCTCATTCTACCCTTTTG-----CAA-GGGGATCCAAACAGAAATCTTTGTATTTT---------------------------------------TTATTG---------------------------------------------------TAGTA--TAGGCAAGTAATCTCTATGATTA------AGTAAGTCA-TTCCCAATCCAAATCATTATCCCCCTATTTCCTTAGT--------CCAATTTTTGAATACCTTTTTCTTTTTTATTTTAGTCC----------CTTTAATTGATATAGATACAAAGACTCTACTAGGATGATGCACAAGAAA--------------------------------------------------------
>H_adscendens_Sandiford_2388
AGAACCCCTGGAATTAGAAATGGGCAATCCTGAGCCAAATCCTTA----TTTTGAGAAAACAAGGG-TTTCAAAACTATAATCGAAAAGGATAGGTGCAGAGACTCAATGGAAGCTGTTCTAACGAATAGAGTAGGTTACGTT-GTGTTGTTATTAGCCGGAATCTATCTATCAAAATTAGAGAAAGGATGGCTTTATATATTT--------TGTAACCATACTGACATATCAAACGATTAATCACGG-CCGAC---------------------CCCATATCATAGAATATTATTCA-TTTTTGAATGAAATTCGGAATGATTATGAAATAGGAAATTCGG--------TGTAGAATT----ATTGTGAATCCATTTCAATCGAAGTTGAAAGAAG-----AATCTTGAGTAATCCAGTCA--TTTATTACAGAGTTTTCTAGATCCTTTGAA---AAACGGATTAATCGGACGAGAATAAAGAGAGAGTCCCATTCTACATGTCAATATCGACAACAATGAAATTTATAGTAAGAGGAAAATCCGTCGACTTTAGAAATCGTGAGGG-TTCAAGTCCCTCTATCCCCAATAAAGAACCCCTTTAACTTCCTAACGATTTACCCTCTTTTTT---TCATCAATGGTTCAAAGAGGATTCACTAT-CTTTCTCATTCTACCCTTTTG-----CAA-GGGGATCCAAACAGAAATCTTTGTATTTT---------------------------------------TTATTG---------------------------------------------------TAGTA--TAGGCAAGTAATCTCTATGATTA------AGTAAGTCA-TTCCCAATCCAAATCATTATCCCCCTATTTCCTTAGT--------CCAATTTTTGAATACCTTTTTCTTTTTTATTTTAGTCC----------CTTTAATTGATATAGATGCAAAGACTCTACTAAGATGATGCACAAGAAA--------------------------------------------------------
>H_adscendens_Robinson_&_Woodall_CJR1261
AGAACCCCTGGAATTAGAAATGGGCAATCCTGAGCCAAATCCTTA----TTTTGAGAAAACAAGGG-TTTCAAAACTATAATCGAAAAGGATAGGTGCAGAGACTCAATGGAAGCTGTTCTAACGAATAGAGTAGGTTACGTT-GTGTTGTTATTAGCCGGAATCTATCTATCAAAATTAGAGAAAGGATGGCTTTATATATTT--------TGTAACCATACTGACATATCAAACGATTAATCACGG-CCGAC---------------------CCCATATCATAGAATATTATTCA-TTTTTGAATGAAATTCGGAATGATTATGAAATAGGAAATTCGG--------TGTAGAATT----ATTGTGAATCCATTTCAATCGAAGTTGAAAGAAG-----AATCTTGAGTAATCCAGTCA--TTTATTACAGAGTTTTCTAGATCCTTTGAA---AAACGGATTAATCGGACGAGAATAAAGAGAGAGTCCCATTCTACATGTCAATATCGACAACAATGAAATTTATAGTAAGAGGAAAATCCGTCGACTTTAGAAATCGTGAGGG-TTCAAGTCCCTCTATCCCCAATAAAGAACCCCTTTAACTTCCTAACGATTTACCCTCTTTTTT---TCATCAATGGTTCAAAGAGGATTCACTAT-CTTTCTCATTCTACCCTTTTG-----CAA-GGGGATCCAAACAGAAATCTTTGTATTTT---------------------------------------TTATTG---------------------------------------------------TAGTA--TAGGCAAGTAATCTCTATGATTA------AGTAAGTCA-TTCCCAATCCAAATCATTATCCCCCTATTTCCTTAGT--------CCAATTTTTGAATACCTTTTTCTTTTTTATTTTAGTCC----------CTTTAATTGATATAGATACAAAGACTCTACTAGGATGATGCACAAGAAA--------------------------------------------------------
>H_anoectocolea_Meney_920
AGAACCCCTGGAATTAGAAATGGGCAATCCTGAGCCAAATCCTTA----TTTTGAGAAAACAAGGG-TTTCAAAACTAGAATCGAAAAGGATAGGTGCAGAGACTCAATGGAAGCTGTTCTAACGAATAGAGTAGGTTACGTT-GTGTTGTTATTAGCCGGAATCTATCTATCAAAATTAGAGAAAGGATGGCTTTATATATTT--------TGTAACCATACTGACATATCAAACGATTAATCACGG-CCGAC---------------------CCCATATCATAGAATATTATTCA-TTTTTGAATGAAATTCGGAATGATTATGAAATAGGAAATTCGG--------TGTAGAATT----ATTGTGAATCCATTTCAATCGAAGTTGAAAGAAG-----AATCTTGAGTAATCCAGTCA--TTTATTACAGAGTTTTCTAGATCCTTTGAA---AAACGGATTAATCGGACGAGAATAAAGAGAGAGTCCCATTCTACATGTCAATATCGACAACAATGAAATTTATAGTAAGAGGAAAATCCGTCGACTTTAGAAATCGTGAGGG-TTCAAGTCCCTCTATCCCCAATAAAGAACCCTTT-AACTTCCTAACGATTTACCCTCTTTTTT---TCATCAATGGTTCAAAGAGGATTCACTAT-CTTTCTCATTCTACCCTTTTG-----CAA-GGGGATCCAAACAGAAATCTTTGTATTTT---------------------------------------TTATTG---------------------------------------------------TAGTA--TAGGCAAGTAATCTCTATGATTA------AGTAAGTCA-TTCCCAATCCAAATCATTATCCCCCTATTTCCTTAGT--------CCAATTTTTGAATACCTTTTTCTTTTTTATTTTAGTCC----------CTTTAATTGATATAGATACAAAGACTCTACTAGGATGATGCACAAGAAA--------------------------------------------------------
>H_anoectocolea_Fomichev_et_al_WA580
AGAACCCCTGGAATTAGAAATGGGCAATCCTGAGCCAAATCCTTA----TTTTGAGAAAACAAGGG-TTTCAAAACTAGAATCGAAAAGGATAGGTGCAGAGACTCAATGGAAGCTGTTCTAACGAATAGAGTAGGTTACGTT-GTGTTGTTATTAGCCGGAATCTATCTATCAAAATTAGAGAAAGGATGGCTTTATATATTT--------TGTAACCATACTGACATATCAAACGATTAATCACGG-CCGAC---------------------CCCATATCATAGAATATTATTCA-TTTTTGAATGAAATTCGGAATGATTATGAAATAGGAAATTCGG--------TGTAGAATT----ATTGTGAATCCATTTCAATCGAAGTTGAAAGAAG-----AATCTTGAGTAATCCAGTCA--TTTATTACAGAGTTTTCTAGATCCTTTGAA---AAACGGATTAATCGGACGAGAATAAAGAGAGAGTCCCATTCTACATGTCAATATCGACAACAATGAAATTTATAGTAAGAGGAAAATCCGTCGACTTTAGAAATCGTGAGGG-TTCAAGTCCCTCTATCCCCAATAAAGAACCCCTTTAACTTCCTAACGATTTACCCTCTTTTTT---TCATCAATGGTTCAAAGAGGATTCACTAT-CTTTCTCATTCTACCCTTTTG-----CAA-GGGGATCCAAACAGAAATCTTTGTATTTT---------------------------------------TTATTG---------------------------------------------------TAGTA--TAGGCAAGTAATCTCTATGATTA------AGTAAGTCA-TTCCCAATCCAAATCATTATCCCCCTATTTCCTTAGT--------CCAATTTTTGAATACCTTTTTCTTTTTTATTTTAGTCC----------CTTTAATTGATATAGATACAAAGACTCTACTAGGATGATGCACAAGAAA--------------------------------------------------------
>H_anoectocolea_Hort_&_Hort_FH4141
AGAACCCCTGGAATTAGAAATGGGCAATCCTGAGCCAAATCCTTA----TTTTGAGAAAACAAGGG-TTTCAAAACTAGAATCGAAAAGGATAGGTGCAGAGACTCAATGGAAGCTGTTCTAACGAATAGAGTAGGTTACGTT-GTGTTGTTATTAGCCGGAATCTATCTATCAAAATTAGAGAAAGGATGGCTTTATATATTT--------TGTAACCATACTGACATATCAAACGATTAATCACGG-CCGAC---------------------CCCATATCATAGAATATTATTCA-TTTTTGAATGAAATTCGGAATGATTATGAAATAGGAAATTCGG--------TGTAGAATT----ATTGTGAATCCATTTCAATCGAAGTTGAAAGAAG-----AATCTTGAGTAATCCAGTCA--TTTATTACAGAGTTTTCTAGATCCTTTGAA---AAACGGATTAATCGGACGAGAATAAAGAGAGAGTCCCATTCTACATGTCAATATCGACAACAATGAAATTTATAGTAAGAGGAAAATCCGTCGACTTTAGAAATCGTGAGGG-TTCAAGTCCCTCTATCCCCAATAAAGAACCCCTTTAACTTCCTAACGATTTACCCTCTTTTTT---TCATCAATGGTTCAAAGAGGATTCACTAT-CTTTCTCATTCTACCCTTTTG-----CAA-GGGGATCCAAACAGAAATCTTTGTATTTT---------------------------------------TTATTG---------------------------------------------------TAGTA--TAGGCAAGTAATCTCTATGATTA------AGTAAGTCA-TTCCCAATCCAAATCATTATCCCCCTATTTCCTTAGT--------CCAATTTTTGAATACCTTTTTCTTTTTTATTTTAGTCC----------CTTTAATTGATATAGATACAAAGACTCTACTAGGATGATGCACAAGAAA--------------------------------------------------------
>H_anoectocolea_Oversby_BO_47
AGAACCCCTGGAATTAGAAATGGGCAATCCTGAGCCAAATCCTTA----TTTTGAGAAAACAAGGG-TTTCAAAACTAGAATCGAAAAGGATAGGTGCAGAGACTCAATGGAAGCTGTTCTAACGAATAGAGTAGGTTACGTT-GTGTTGTTATTAGCCGGAATCTATCTATCAAAATTAGAGAAAGGATGGCTTTATATATTT--------TGTAACCATACTGACATATCAAACGATTAATCACGG-CCGAC---------------------CCCATATCATAGAATATTATTCA-TTTTTGAATGAAATTCGGAATGATTATGAAATAGGAAATTCGG--------TGTAGAATT----ATTGTGAATCCATTTCAATCGAAGTTGAAAGAAG-----AATCTTGAGTAATCCAGTCA--TTTATTACAGAGTTTTCTAGATCCTTTGAA---AAACGGATTAATCGGACGAGAATAAAGAGAGAGTCCCATTCTACATGTCAATATCGACAACAATGAAATTTATAGTAAGAGGAAAATCCGTCGACTTTAGAAATCGTGAGGG-TTCAAGTCCCTCTATCCCCAATAAAGAACCCCTTTAACTTCCTAACGATTTACCCTCTTTTTT---TCATCAATGGTTCAAAGAGGATTCACTAT-CTTTCTCATTCTACCCTTTTG-----CAA-GGGGATCCAAACAGAAATCTTTGTATTTT---------------------------------------TTATTG---------------------------------------------------TAGTA--TAGGCAAGTAATCTCTATGATTA------AGTAAGTCA-TTCCCAATCCCAATCATTATCCCCCTATTTCCTTAGT--------CCAATTTTTGAATACCTTTTTCTTTTTTATTTTAGTCC----------CTTTAATTGATATAGATACAAAGACTCTACTAGGATGATGCACAAGAAA--------------------------------------------------------
>S_strictus_Fomichev_&_Macfarlane_WA383
AGAAACCCCGGAATTAAAGATGGGTAATCCTGAGCCAAATCCTTA----TTTTAAGAAAGCAAGAGTTTAGAAAACTAGAATAAAAAGGGATAGGTGCAGAGACTCAACGGAAGCTGTTCTAACGAATAGAGTTAATTACGTT-GTATTG---GTAGTCGGAATCTCCCTACT--AATTCGAGAAAGGGTGGCTTTATATATCTAATATCCACGTAAAAATACGTGCATATCAAACGATTAATCACAACCCGAA---------------------TCCTTATAATATAAGATTCTTCATTTTTTTAATGAAATTATGAAGAATTATGAAATAGGAAATTCTG---AAAAATGCGGAATTATGGATTGTGAATCCATTCCAATCGAAGTTGGAAGAAGAATCGAATATTGATCA-----------TTCATTCCATAGTTTTCTAGACCTTTTGAAAACAAACGGATTAATCGAACGAGAATAAAGAGAGAGTCCCATTCTACATGTCAATACCGACAACAATGAAATTTTTAGTAAGAGGAAAATCCGTCGACTTTCGAGATCGTGAGGG-TTCAAATCCCTCTATCCCCAAAAAAGAACCTT----ACTTCCTACCGATTTATCCTCTTTTTT---TCATCAATGGCTAAAACGAGATTCACTATGCTCTCTCATCCTATTCTTTTA-----CAAGAGAGATATGAACGTAAATCCTTGAGCCCTATCCA----------------------------TCATATTGATTA---------------------------------------------------TAGTA--TGAGCGAGTAATCCCTATTATTA------AGTGAGTTA-TTCCCAATCCATATAATTATCCTTCCATCTACTAAGTATATAAGTCCTATTTTGTAATACTTTTTTCTTTTTTA-----GCCCAATTAATTTATTTTAATTGATATAGATACAACTACTCTACTAGGATGATGCATAAGAAA--------------------------------------------------------
