# Supplementary material for: Two centuries from species discovery to diagnostic characters: molecular and morphological evidence for narrower species limits in the widespread SW Australian Anarthria gracilis complex (Restionaceae s.l./Anarthriaceae, Poales)
Source: PeerJ. 2021 Mar 8;9:e10935. doi: 10.7717/peerj.10935 (PMC7950204; doi:10.7717/peerj.10935)
Supplement: Supplemental Information 3 [file peerj-09-10935-s003.fst]

>A_gracilis_sp1_Fomichev_&_Macfarlane_WA408
ATTGGAGGTACATCACAATCTTCAGGCATCTCCAGGCCAATCCACAGTACCAAGTGTATCCCATCTTCAAGTACTTTGAGAACTGGTGCCAGGAYGAGAACAGGCATGGTGAYTTCTTCTCTGCTTTGATGAAAGCACAGCCTCAGTTCCTTAATGACTGGAAGGCCAAACTCTGGTCCAGGTTCTTCTGCCTCTCGGTAC----GAACAACTSCTGCAATGAACTGC--------TTTAGTTGAATT-----------------------GTGCAGATTGRTG------------ATAGCTAGAAATCTTTCTAATAATG-------AACATTTGGGGGAGAAAACA
>A_gracilis_sp1_Fomichev_&_Macfarlane_WA654
GGGGGAGGTACATCACAATCTTCAGGCATCTCCAGGCCAATCCACAGTACCAAGTGTATCCCATCTTCAAGTACTTYGAGAACTGGTGCCAGGATGAGAACAGGCATGGTGATTTCTTCTCCGCTTTGATGAAAGCACAGCCTCAGTTCCTTAATGACTGGAAGGCCAAACTCTGGTCCAGGTTCTTCTGCCTCTCGGTAC----GAACAACTCCTGCAATGAACTGC--------TTTAGTTGAATT-----------------------GTGCAGATTGATG------------ATAGCTAGAAATCTTTCTAATAATG-------AACATTTGGGGGAGAAAACA
>A_gracilis_sp1_Fomichev_&_Macfarlane_WA655
TTGGGAGGTACATCACAATCTTCAGGCATCTCCAGGCCAATCCACAGTACCAAGTGTATCCCATCTTCAAGTACTTTGAGAACTGGTGCCAGGATGAGAACCGGCATGGTGACTTCTTCTCCGCTTTGATGAAAGCACAGCCTCAGTTCCTTAATGACTGGAAGGCCAAACTCTGGTCCMGGTTCTTCTGCCTCTCGGTAC----GAACAACTSCTGCAATGAACTGC--------TTTAGTTGAATT-----------------------GTGCAGATTGATG----------ATATNGCTAGAAATCTTTCTAATAATG-------AACATTTGGGGGAGAAAACA
>A_gracilis_sp1_Fomichev_&_Macfarlane_WA659
ATTGGAGGTACATCACAATCTTCAGGCATCTCCAGGCCAATCCACAGTACCAAGTGTATCCCATCTTCAAGTACTTTGAGAACTGGTGCCAGGACGAGAACAGGCATGGTGAYTTCTTCTCCGCTTTGATGAAAGCACAGCCTCAGTTCCTTAATGACTGGAAGGCCAAACTCTGGTCCCGGTTCTTCTGCCTCTCGGTAC----GAACAACTCCTGCAATGAACTGC--------TTTAGTTGAATT-----------------------GTGCAGATTKRTG------------ATANSTAKAAATCTNTCTNANAANG-------ANNATTTGGGGGANAAAANA
>A_gracilis_sp1_Greuter_23000
ATTGGAGGTACATCACAATCTTCAGGCATCTCCAGGCCAATCCACAGTACCAAGTGTATCCCATCTTCAAGTACTTTGAGAACTGGTGCCAGGACGAGAACAGGCATGGTGATTTCTTCTCTGCTTTGATGAAAGCACAGCCTCAGTTCCTTAATGACTGGAAGGCCAAACTCTGGTCCAGGTTCTTCTGCCTCTCGGTAC----GAACAACTCCTGCAATGAACTGC--------TTTAGTTGAATT-----------------------GTGCAGATTTGTG------------ATAGCTAGAAATCTTTCTAATAATG-------AACATTTGGGGGAGAAAACA
>A_gracilis_sp1_Day_&_Casson_W158.20
ATTGGAGGTACATCACAATCTTCAGGCATCTCCAGGCCAATCCAGAGTACCAAGTGTATCCCATCTTCAAGTACTTCGAGAACTGGTGCCAGGATGAGAACAGGCATGGCGATTTCTTCTCTGCTTTGATGAAAGCACAGCCTCAGTTCCTTAATGACTGGAAGGCCAAACTCTGGTCCAGGTTCTTCTGCCTCTCGGTAC----GAACAACTCCTGCAATGAACTGC--------TTTAGTTGAATT-----------------------GTGCAGATTTGTG------------ATAGCTAGAAATCTTTCTAATAATG-------AACATTTGGGGGAGAAAACA
>A_gracilis_sp1_Casson_&_Annels_SC51.14
ATTGGAGGTACATCACAATCTTCAGGCATCTCCAGGCCAATCCACAGTACCAAGTGTATCCCATCTTCAAGTACTTTGAGAACTGGTGCCAGGACGAGAACAGGCATGGTGATTTCTTCTCYGCTTTGATGAAAGCACAGCCTCAGTTCCTTAATGACTGGAAGGCCAAACTCTGGTCCAGGTTCTTCTGCCTCTCGGTAC----GAACAACTCCTGCAATGAACTGC--------TTTAGTTGAATT-----------------------GTGCAGATTTGTG------------ATAGCTAGAAATCTTTCTAATAATG-------AACATTTGGGGGAGAAAACA
>A_gracilis_sp1_Keighery_&_Keighery_937
ATTGGAGGTACATCACAATCTTCAGGCATCTCCAGGCCAATCCACAGTACCAAGTGTATCCCATCTTCAAGTACTTCGAGAACTGGTGCCAGGATGAGAACAGGCATGGTGATTTCTTCTCTGCTTTGATGAAAGCACAGCCTCAGTTCCTTAATGACTGGAAGGCCAAACTCTGGTCCAGGTTCTTCTGCCTCTCGGTAC----GAACAACTCCTGCAATGAACTGC--------TTTAGTTGAATT-----------------------GTGCAGATTGGTG------------ATATCTATAAATCTTTCTAATAATG-------AACATTTGGGGGAGAAAACA
>A_gracilis_sp1_Briggs_8561
ATTGGAGGTACATCACAATCTTCAGGCATCTCCAGGCCAATCCACAGTACCAAGTGTATCCCATCTTCAAGTACTTTGAGAACTGGTGCCAGGATGAGAACAGGCATGGTGACTTCTTCTCTGCTTTGATGAAAGCACAGCCTCAGTTCCTTAATGACTGGAAGGCCAAACTCTGGTCCAGGTTCTTCTGCCTCTCGGTAC----GAACAACTCCTGCAATGAAATGC--------TTTAGTTGAATT-----------------------GTGCAGATTGATG----------ATATAGCTAGAAATCTTTCTAATAATG-------AACATTTGGGGGAGAAAATA
>A_gracilis_sp1_Byrne_4960
ATTGGAGGTACATCACAATCTTCAGGCATCTCCAGGCCAATCCACAGTACCAAGTGTATCCCATCTTCAAGTACTTTGAGAACTGGTGCCAGGAYGAGAACAGGCATGGTGATTTCTTCTCYGCTTTGATGAAAGCACAGCCTCAGTTCCTTAATGACTGGAAGGCCAAACTCTGGTCCCGGTTCTTCTGCCTCTCGGTAC----GAACAACTCCTGCAATGAACTGC--------TTTAGTTGAATT-----------------------GTGCAGATTKRTG------------ATAKSTATAAATCTTTYTAATAATG-------AACATTTGGGGGAGAAAACA
>A_gracilis_sp2_Sokoloff_&_Macfarlane_WA19
ACTGGAGGTACATCACAATCTTCAGGCATCTCCAGGCCAATCCACAGTACCAAGTGTATCCCATCTTCAAGTACTTTGAGAACTGGTGCCAGGATGAGAACAGGCATGGTGACTTCTTCTCCGCTTTGATGAAGGCACAGCCTCAGTTCCTTAATGACTGGAAGGCCAAACTCTGGTCCAGGTTCTTCTGCCTCTCGGTAC----GARCAACTCCTGCAATGAAATGC--------TTTAGTTGAATT-----------------------GTGCAGATTGATG------------ATAGCTAGAAATCTTTCTAATAATG-------AAGA-TTGAGGGAGAAAATA
>A_gracilis_sp2_Fomichev_&_Macfarlane_WA413
ACTGGAGGTACATCACAATCTTCAGGCATCTCCAGGCCAATCCACAGTACCAAGTGTATCCCATCTTCAAGTACTTTGAGAACTGGTGCCAGGATGAGAACAGGCATGGTGACTTCTTCTCCGCTTTGATGAAGGCACAGCCTCAGTTCCTTAATGACTGGAAGGCCAAACTCTGGTCCAGGTTCTTCTGCCTCTCGGTAC----GAGCAACTCCTGCAATGAAATGC--------TTTAGTTGAATT-----------------------GTGCAGATTGATG------------ATAGYTAGAAATCTTTCTAATAATG-------AACA-TTGAGGGAGAAAATA
>A_gracilis_sp2_Fomichev_&_Macfarlane_WA414
ACTGGAGGTACATCACAATCTTCAGGCATCTCCAGGCCAATCCAGAGTACCAAGTGTATCCCATCTTCAAGTACTTTGAGAACTGGTGCCAGGATGAGAACAGGCATGGTGACTTCTTCTCCGCTTTGATGAAGGCACAGCCTCAGTTCCTTAATGACTGGAAGGCCAAACTCTGGTCCAGGTTCTTCTGCCTCTCGGTAC----GAGCAACTCCTGAAATGAAATGC--------TTTAGTTGAATT-----------------------GTGCAGATTGATG----------ATATAGCTAGAAATCTTTCTAATAATG-------AACA-TTGAGGGAGAAAATA
>A_gracilis_sp2_Fomichev_&_Macfarlane_WA415
ACTGGAGGTACATCACAATCTTCAGGCATCTCCAGGCCAATCCACAGTACCAAGTGTATCCCATCTTCAAGTACTTTGAGAACTGGTGCCAGGATGAGAACAGGCATGGTGACTTCTTCTCCGCTTTGATGAAGGCACAGCCTCAGTTCCTTAATGACTGGAAGGCCAAACTCTGGTCCAGGTTCTTCTGCCTCTCGGTAC----GAGCAACTCCTGMAATGAAATGC--------TTTAGTTGAATT-----------------------GTGCAGATTGATG------------ATAGCTAGAAATCTTTCTAATAATG-------AACA-TTGAGGGAGAAAATA
>A_gracilis_sp2_Fomichev_&_Macfarlane_WA690
ACTGGAGGTACATCACAATCTTCAGGCATCTCCAGGCCAATCCACAGTACCAAGTGTATCCCATCTTCAAGTACTTTGAGAACTGGTGCCAGGATGAGAACAGGCATGGTGACTTCTTCTCCGCTTTGATGAAGGCACAGCCTCAGTTCCTTAATGACTGGAAGGCCAAACTCTGGTCCAGGTTCTTCTGCCTCTCGGTAC----GAGCAACTCCTGCAATGAAATGC--------TTTAGTTGAATT-----------------------GTGCAGATTGATG------------ATAGCTAGAAATCTTTCTAATAATG-------AACA-TTGAGGGAGAAAATA
>A_gracilis_sp2_Fomichev_&_Macfarlane_WA691
ACTGGAGGTACATCACAATCTTCAGGCATCTCCAGGCCAATCCACAGTACCAAGTGTATCCCATCTTCAAGTACTTTGAGAACTGGTGCCAGGATGAGAACAGGCATGGTGACTTCTTCTCCGCTTTGATGAAGGCACAGCCTCAGTTCCTTAATGACTGGAAGGCCAAACTCTGGTCCAGGTTCTTCTGCCTCTCGGTAC----GAGCAACTCCTGCAATGAAATGC--------TTTAGTTGAATT-----------------------GTGCAGATTGATG----------ATATAGCTAGAAATCTTTCTAATAATG-------AACA-TTGAGGGAGAAAATA
>A_gracilis_sp2_Fomichev_&_Macfarlane_WA692
ACTGGAGGTACATCACAATCTTCAGGCATCTCCAGGCCAATCCACAGTACCAAGTGTATCCCATCTTCAAGTACTTTGAGAACTGGTGCCAGGATGAGAACAGGCATGGTGACTTCTTCTCCGCTTTGATGAAGGCACAGCCTCAGTTCCTTAATGACTGGAAGGCCAAACTCTGGTCCAGGTTCTTCTGCCTCTCGGTAC----GAACAACTCCTGCAATGAAATGC--------TTTAGTTGAATT-----------------------GTGCAGATTGATG----------ATATAGCTAGAAATCTTTCTAATAATG-------AACA-TTGAGGGAGAAAATA
>A_gracilis_sp2_Fomichev_&_Macfarlane_WA700
ACTGGAGGTACATCACAATCTTCAGGCATCTCCAGGCCAATCCASAGTACCAAGTGTATCCCATCTTCAAGTACTTTGAGAACTGGTGCCAGGATGAGAACAGGCATGGTGACTTCTTCTCCGCTTTGATGAAGGCACAGCCTCAGTTCCTTAATGACTGGAAGGCCAAACTCTGGTCCAGGTTCTTCTGCCTCTCGGTAC----GRGCAACTCCTGAAATGAAATGC--------TTTAGTTGAATT-----------------------GTGCAGATTGATG----------ATATAGCTAGAAATCTTTCTAATAATG-------AACA-TTGAGGGAGAAAATA
>A_gracilis_sp2_Fomichev_&_Macfarlane_WA701
ACTGGAGGTACATCACAATCTTCAGGCATCTCCAGGCCAATCCASAGTACCAAGTGTATCCCATCTTCAAGTACTTTGAGAACTGGTGCCAGGATGAGAACAGGCATGGTGACTTCTTCTCCGCTTTGATGAAGGCACAGCCTCAGTTCCTTAATGACTGGAAGGCCAAACTCTGGTCCAGGTTCTTCTGCCTCTCGGTAC----GRGCAACTCCTGAAATGAAATGC--------TTTAGTTGAATT-----------------------GTGCAGATTGATG----------ATATAGCTAGAAATCTTTCTAATAATG-------AACA-TTGAGGGAGAAAATA
>A_gracilis_sp2_Fomichev_&_Macfarlane_WA702
ACTGGAGGTACATCACAATCTTCAGGCATCTCCAGGCCAATCCACAGTACCAAGTGTATCCCATCTTCAAGTACTTTGAGAACTGGTGCCAGGATGAGAACAGGCATGGTGACTTCTTCTCCGCTTTGATGAAGGCACAGCCTCAGTTCCTTAATGACTGGAAGGCCAAACTCTGGTCCAGGTTCTTCTGCCTCTCGGTAC----GAGCAACTCCTGMAATGAAATGC--------TTTAGTTGAATT-----------------------GTGCAGATTGATG------------ATATMTAKAAATCTTTCTAATAATG-------AACA-TTGAGGGAGAAAATA
>A_gracilis_sp2_Fomichev_&_Macfarlane_WA728
ACTGGAGGTACATCACAATCTTCAGGCATCTCCAGGCCAATCCACAGTACCAAGTGTATCCCATCTTCAAGTACTTTGAGAACTGGTGCCAGGATGAGAACAGGCATGGTGACTTCTTCTCCGCTTTGATGAAGGCACAGCCTCAGTTCCTTAATGACTGGAAGGCCAAACTCTGGTCCAGGTTCTTCTGCCTCTCGGTAC----GARCAACTCCTGCAATGAAATGC--------TTTAGTTGAATT-----------------------GTGCAGATTGATG------------ATMATTTGAAATCTTTCTAATTTTG-------AACA-TTGAGGGAGAAAATA
>A_gracilis_sp2_Fomichev_&_Macfarlane_WA729
ACTGGAGGTACATCACAATCTTCAGGCATCTCCAGGCCAATCCACAGTACCAAGTGTATCCCATCTTCAAGTACTTTGAGAACTGGTGCCAGGATGAGAACAGGCATGGTGACTTCTTCTCCGCTTTGATGAAGGCACAGCCTCAGTTCCTTAATGACTGGAAGGCCAAACTCTGGTCCAGGTTCTTCTGCCTCTCGGTAC----GARCAACTCCTGCAATGAAATGC--------TTTAGTTGAATT-----------------------GTGCAGATTRATG------------ATAGCTAGAAATCTTTCTAATWWTG-------AACG-TTGATGGAAAAAAGA
>A_gracilis_sp2_Fomichev_&_Macfarlane_WA730
ACTGGAGGTACATCACAATCTTCAGGCATCTCCAGGCCAATCCASAGTACCAAGTGTATCCCATCTTCAAGTACTTTGAGAACTGGTGCCAGGATGAGAACAGGCATGGTGACTTCTTCTCCGCTTTGATGAAGGCACAGCCTCAGTTCCTTAATGACTGGAAGGCCAAACTCTGGTCCAGGTTCTTCTGCCTCTCGGTAC----GAGCAACTCCTGMAATGAAATGC--------TTTAGTTGAATT-----------------------GTGCAGATTGATG------------ATAGCTAGAAATCTTTCTAATAATG-------AACA-TTGAGGGAGAAAATA
>A_gracilis_sp2_Davis_171
ACTGGAGGTACATCACAATCTTCAGGCATCTCCAGGCCAATCCACAGTACCAAGTGTATCCCATCTTCAAGTACTTTGAGAACTGGTGCCAGGATGAGAACAGGCATGGTGACTTCTTCTCCGCTTTGATGAAGGCACAGCCTCAGTTCCTTAATGACTGGAAGGCCAAACTCTGGTCCAGGTTCTTCTGCCTCTCGGTAC----GAGCAACTCCTGCAATGAAATGC--------TTTAGTTGAATT-----------------------GTGCAGATTGATG------------ATAGCTAGAAATCTTTCTAATAATG-------AACA-TTGAGGGAGAAAATA
>A_gracilis_sp2_Casson_&_Annels_SC40.5
ACTGGAGGTACATCACAATCTTCAGGCATCTCCAGGCCAATCCACAGTACCAAGTGTATCCCATCTTCAAGTACTTTGAGAACTGGTGCCAGGATGAGAACAGGCATGGTGACTTCTTCTCCGCTTTGATGAAGGCACAGCCTCAGTTCCTTAATGACTGGAAGGCCAAACTCTGGTCCAGGTTCTTCTGCCTCTCGGTAC----GAGCAACTCCTGCAATGAAATGC--------TTTAGTTGAATT-----------------------GTGCAGATTGATG------------ATAGCTAGAAATCTTTCTAATAATG-------AACA-TTGAGGGAGAAAATA
>A_gracilis_sp2_Cranfield_&_Ward_WFM190
ACTGGAGGTACATCACAATCTTCAGGCATCTCCAGGCCAATCCASAGTACCAAGTGTATCCCATCTTCAAGTACTTTGAGAACTGGTGCCAGGATGAGAACAGGCATGGTGACTTCTTCTCCGCTTTGATGAAGGCACAGCCTCAGTTCCTTAATGACTGGAAGGCCAAACTCTGGTCCAGGTTCTTCTGCCTCTCGGTAC----GAGCAACTCCTGAAATGAAATGC--------TTTAGTTGAATT-----------------------GTGCAGATTGATG----------ATATAGCTAGAAATCTTTCTAATAATG-------AACA-TTGAGGGAGAAAATA
>A_gracilis_sp2_Byrne_4137
ACTGGAGGTACATCACAATCTTCAGGCATCTCCAGGCCAATCCACAGTACCAAGTGTATCCCATCTTCAAGTACTTTGAGAACTGGTGCCAGGATGAGAACAGGCATGGTGACTTCTTCTCCGCTTTGATGAAGGCACAGCCTCAGTTCCTTAATGACTGGAAGGCCAAACTCTGGTCCAGGTTCTTCTGCCTCTCGGTAC----GAGCAACTCCTGAAATGAAATGC--------TTTAGTTGAATT-----------------------GTGCAGATTGATG----------ATATAGCTAGAAATCTTTCTAATAATG-------AACA-TTGAGGGAGAAAATA
>A_gracilis_sp2_Cranfield_&_Ward_24872
ACTGGAGGTACATCACAATCTTCAGGCATCTCCAGGCCAATCCACAGTACCAAGTGTATCCCATCTTCAAGTACTTTGAGAACTGGTGCCAGGATGAGAACAGGCATGGTGACTTCTTCTCCGCTTTGATGAAGGCACAGCCTCAGTTCCTTAATGACTGGAAGGCCAAACTCTGGTCCAGGTTCTTCTGCCTCTCGGTAC----GAGCAACTCCTGCAATGAAATGC--------TTTAGTTGAATT-----------------------GTGCAGATTGATG----------ATATAGCTAGAAATCTTTCTAATAATG-------AACA-TTGAGGGAGAAAATA
>A_gracilis_sp2_Briggs_9958
ACTGGAGGTACATCACAATCTTCAGGCATCTCCAGGCCAATCCAGAGTACCAAGTGTATCCCATCTTCAAGTACTTTGAGAACTGGTGCCAGGATGAGAACAGGCATGGTGACTTCTTCTCCGCTTTGATGAAGGCACAGCCTCAGTTCCTTAATGACTGGAAGGCCAAACTCTGGTCCAGGTTCTTCTGCCTCTCGGTAC----GRGCAACTCCTGAAATGAAATGC--------TTTAGTTGAATT-----------------------GTGCAGATTGAGG----------ATATAGCTAGAAATCTTTCTAATAATG-------AACA-TTGAGGGAGAAAATA
>A_gracilis_sp3_Fomichev_&_Macfarlane_WA643
ACTGGAGGTACATCACAATCTTCAGGCATCTCCAGGCCAATCCAGAGTACCAAGTGTATCCCATCTTCAAGTACTTTGAGAACTGGTGCCAGGACGAGAACAGGCATGGTGACTTCTTCTCCGCTTTGATGAAGGCACAGCCTCAGTTCCTTAATGACTGGAAGGCCAAACTSTGGTCCAGGTTCTTCTGCCTCTCGGTAC----GAACAACTCCTGCAATGAAMTGC--------TTTAGTTGAATT-----------------------GTGCAGATTTATG------------ATNNNNNNNNNNNNNNCTAATAATG-------AACA-TTGGGGGAGAAAATA
>A_gracilis_sp3_Fomichev_&_Macfarlane_WA644
ACTGGAGGTACATCACAATCTTCAGGCATCTCCAGGCCAATCCAGAGTACCAAGTGTATCCCATCTTCAAGTACTTTGAGAACTGGTGCCAGGACGAGAACAGGCATGGTGACTTCTTCTCCGCTTTGATGAAGGCACAGCCTCAGTTCCTTAATGACTGGAAGGCCAAACTCTGGTCCAGGTTCTTCTGCCTCTCGGTAC----GAACAACTCCTGCAATGAACTGC--------TTTAGTTGAATT-----------------------GTGCAGATTTATG------------ATAGCTAGAAATCTTTCTAATAATG-------AACA-TTGGGGGAGAAAATA
>A_gracilis_sp3_Fomichev_&_Macfarlane_WA646
ACTGGAGGTACATCACAATCTTCAGGCATCTCCAGGCCAATCCASAGTACCAAGTGTATCCCATCTTCAAGTACTTTGAGAACTGGTGCCAGGACGAGAACAGGCATGGTGACTTCTTCTCCGCTTTGATGAARGCACAGCCTCAGTTCCTTAATGACTGGAAGGCCAAACTSTGGTCCAGGTTCTTCTGCCTCTCGGTAC----SAACAACTCCTGCAATGAAMTGC--------TTTAGTTGAATT-----------------------GTGCAGATTTATG------------ATAGCTAGAAATCTTTYTAATAATG-------AACA-TTGRGGGAGAAAATA
>A_gracilis_sp3_Fomichev_&_Macfarlane_WA647
ACTGGAGGTACATCACAATCTTCAGGCATCTCCAGGCCAATCCAGAGTACCAAGTGTATCCCATCTTCAAGTACTTTGAGAACTGGTGCCAGGACGAGAACAGGCATGGTGACTTCTTCTCCGCTTTGATGAAGGCACAGCCTCAGTTCCTTAATGACTGGAAGGCCAAACTCTGGTCCAGGTTCTTCTGCCTCTCGGTAC----GAACAACTCCTGCAATGAACTGC--------TTTAGTTGAATT-----------------------GTGCAGATTTATG------------ATAGCTAGAAATCTTTCTAATAATG-------AACA-TTGGGGGAGAAAATA
>A_gracilis_sp3_Fomichev_&_Macfarlane_WA648
ACTGGAGGTACATCACAATCTTCAGGCATCTCCAGGCCAATCCAGAGTACCAAGTGTATCCCATCTTCAAGTACTTTGAGAACTGGTGCCAGGACGAGAACAGGCATGGTGACTTCTTCTCCGCTTTGATGAAGGCACAGCCTCAGTTCCTTAATGACTGGAAGGCCAAACTCTGGTCCAGGTTCTTCTGCCTCTCGGTAC----GAACAACTCCTGCAATGAACTGC--------TTTAGTTGAATT-----------------------GTGCAGATTTATG------------ATAGCTAGAAATCTTTCTAATAATG-------AACA-TTGGGGGAGAAAATA
>A_gracilis_sp3_Briggs_9603
ACTGGAGGTACATCACAATCTTCAGGCATCTCCAGGCCAATCCACAGTACCAAGTGTATCCCATCTTCAAGTACTTTGAGAACTGGTGCCAGGATGAGAACAGGCATGGTGACTTCTTCTCSGCTTTGATGAAAGCACAGCCTCAGTTCCTTAATGACTGGAAGGCCAARCTCTGGTCCAGGTTCTTCTGCCTCTCGGTAC----CAACAACTCCTGCAATGAAATGC--------TTTAGTTGAATT-----------------------GTGCAGATTTATG------------ATAGCTAGAAATCTTTNTAATAATG-------AACA-TTGAGGGAGAAAATA
>A_humilis_Briggs_9940B
ATTGGAGGTACATCACAATCTTCAGGCATCTCCAGGCCAATCCACAGTACCAAGTGTATCCCATCTTCAAGTACTTYGAGAACTGGTGCCAGGAYGAGAACAGGCATGGTGACTTCTTCTCCGCTTTGATGAAAGCACAGCCTCAGTTCCTTAATGACTGGAAGGCCAAACTCTGGTCCAGGTTCTTCTGCCTCTCGGTAC----GAACAAYTCCTGCAATGAACTGC--------TTTAGTTGAATT-----------------------GTGCAGATTGATG----------ATATGGCTAGAAATCTTTCTAATGATG-------AACATTTGGGGGAGAAAA--
>A_humilis_Fomichev_&_Macfarlane_WA439
ATTGGAGGTACATCACAATCTTCAGGCATCTCCAGGCCAATCCACAGTACCAAGTGTATCCCATCTTCAAGTACTTTGAGAACTGGTGCCAGGATGAGAACAGGCATGGTGACTTCTTCTCTGCTTTGATGAAAGCACAGCCTCAGTTCCTTAATGACTGGAAGGCCAAACTCTGGTCCAGGTTCTTCTGCCTCTCGGTAC----GAACAACTCCTGCAATGAAATGC--------TTTAGTTGAATT-----------------------GTGCAGATTTATG------------ATAGCTAGAAATCTTTCTAATGATG-------AACATTTGGGGGAGAAAATA
>A_humilis_Fomichev_&_Macfarlane_WA605
ATTGGAGGTACATCACAATCTTCMGGCATCTCCAGGCCAATCCACAGTACCAAGTGTATCCCATCTTCAAGTACTTTGAGAACTGGTGCCAGGATGAGAACAGGCATGGTGACTTCTTCTCTGCTTTGATGAAAGCACAGCCTCAGTTCCTTAATGACTGGAAGGCCAAACTCTGGTCCAGGTTCTTCTGCCTCTCGGTAC----GAACAACTCCTGCAATGAAATGC--------TTTAGTTGAATT-----------------------GTGCAGATTTATG------------ATAGCTAGAAATCTTTCTAATGATG-------AACATTTGGGGGAGAAAATA
>A_humilis_Fomichev_&_Macfarlane_WA606
ATTGGAGGTACATCACAATCTTCAGGCATCTCCAGGCCAATCCACAGTACCAAGTGTATCCCATCTTCAAGTACTTTGAGAACTGGTGCCAGGATGAGAACAGGCATGGTGACTTCTTCTCTGCTTTGATGAAAGCACAGCCTCAGTTCCTTAATGACTGGAAGGCCAAACTCTGGTCCAGGTTCTTCTGCCTCTCGGTAC----GAACAACTCCTGCAATGAAATGC--------TTTAGTTGAATT-----------------------GTGCAGATTWATG------------ATAGCTAGAAATCTTTCTAATGATG-------AACA-TTGGGGGAGAAAATA
>A_humilis_Fomichev_&_Macfarlane_WA607
ATTGGAGGTACATCACAATCTTCAGGCATCTCCAGGCCAATCCACAGTACCAAGTGTATCCCATCTTCAAGTACTTYGAGAACTGGTGCCAGGATGAGAACAGGCATGGTGACTTCTTCTCYGCTTTGATGAAAGCACAGCCTCAGTTCCTTAATGACTGGAAGGCCAAACTCTGGTCCAGGTTCTTCTGCCTCTCGGTAC----GAACAAYTCCTGCAATGAAMTGC--------TTTAGTTGAATT-----------------------GTGCAGATTKATG----------ATATAGCTAGAAATCCTTCTAATGATG-------AACATTTGGGGGAGAAAATA
>A_laevis_Fomichev_&_Macfarlane_WA641
ATTGGAGGTACATCACAATCTTCAGGCATCTCCAGGCCAATCCACAGTACCAAGTGTATCCCATCTTCAAGTACTTTGAGAACTGGTGCCAGGATGAGAACAGGCATGGTGATTTCTTCTCCGCTCTGATGAAAGCACAGCCTCAGTTCCTTAATGACTGGAAGGCCAAACTCTGGTCCCGGTTCTTCTGCCTCTCGGTAC----GAACAATTCCTGCAATGGACTGC--------TTTAGTTGAATT-----------------------GCGCAGATTGATG------------ATAGCTAGAAATCTTTCTAATGATG-------AACA-TTCGGGGAAAAATAA
>A_polyphylla_Fomichev_et_al_WA575
ACTGGAGATACATCACAATCTTCAGGCATCTCCAGGCCAATCCACAGTACCAAGTGTATCCCATCTTCAAGTACTTTGAGAACTGGTGCCAGGATGAGAACAGGCATGGTGACTTCTTCTCCGCTTTGATGAARGCACAGCCTCAGTTCCTTAATGACTGGAAGGCCAAGCTCTGGTCCAGGTTCTTCTGCCTCTCGGTAC----GAACAACTCCTGCAATGAAATGC--------TTTAGTTGAATT-----------------------GTGCAGAT-------------------------------------TAATG-------AACA-TTTGAGGAGAAAATA
>A_prolifera_Fomichev_et_al_WA358B
ATTGGAGGTACATCACAATCTTCAGGCATCTGAAGGCCAATCCACAGTACCAAGTGTATCCCATCTTCAAGTACTTTGAGAACTGGTGCCAGGATGAGAACAGGCACGGTGATTTCTTCTCTGCTTTGATGAAAGCACAGCCTCAGTTCCTTAATGACTGGAAGGCGAAACTCTGGTCCCGGTTCTTCTGCCTCTCGGTAT----GAACAATTCCTGCAATGAACTGC--------STTAGTCGTA-------------------------GTCCAAAGTAACATGTCTAACATCTAAAGCTTGAAATCTTTCTGATAATG-------AACATTTGGGGGGAAAAATA
>A_scabra_Sokoloff_&_Macfarlane_WA25
ATTGGAGGTACATCACAATCTTCAGGCATCTCCAGGCCAATCCACAGTACCAAGTGTATCCCATCTTCAAGTACTTTGAGAACTGGTGCCAGGATGAGAACAGGCATGGTGATTTCTTCTCCGCTCTGATGAAAGCACAGCCTCAGTTCCTTAATGACTGGAAGGCCAAACTCTGGTCCCGGTTCTTCTGCCTCTCGGTAC----GAACAATTCCTGCAATGAACTGC--------TTTAGTCAAATT-----------------------GCGCAAATTGATG----------ATCTAGCTTGAAATCTTTCTAATAATG-------AACA-TTTGGGGAAAAATAA
>H_adscendens_Fomichev_&_Macfarlane_WA389
ATTGGAGGTACATCACAATCTTCAGGCATCTCCAAGCCAATCCTCAGTACCAAGTGTATCCCATCTTCAAGTACTTTGAGAACTGGTGCCAGGATGAGAACAGGCATGGTGATTTCTTCTCCGCTTTGATGAAAGCACAGCCTCAGTTCCTCAATGACTGGAAGGCCAAGCTCTGGTCCCGGTTCTTCTGCCTCTCGGTAT----GAACAATCCCTGCAGCAAACTGC--------CTTAGTCGTACCCCTAAGTAACATGTCTTCCATCTGCAAAAATTGATG----------GTGAATCTTGAAATCTTTCTAACGATG-------AACATTTGGGTTGCAGGTCT
>H_anoectocolea_Fomichev_et_al_WA580
ATTGGAGGTACATCACAATCTTCAGGCATCTCCAAGCCAATCCTCAGTACCAAGTGTATCCCATCTTCAAGTACTTTGAGAACTGGTGCCAGGATGAGAACAGGCATGGTGATTTCTTCTCCGCTTTGATGAAAGCACAGCCTCAGTTCCTCAATGACTGGAAGGCCAAGCTCTGGTCCCGGTTCTTCTGCCTCTCGGTAT----GAACAATCCCTGCA----------------------------------------------------GCAAAAATTGATG----------GTGAAGCTTGAAATCTTTCTAACCATG-------AACATTTGGGTAAAAAAACC
>L_barbata_Fomichev_et_al_WA316
ATTGGAGGTACATCACAATCTTCAGGCATCTCAAAGCTAACCCGCAGTACCAAGTTTATCCCATCTTCAAGTACTTCGAGAACTGGTGCCAAGATGAGAACAGGCATGGTGATTTCTTCTCCGCTTTGATGAAAGCACAGCCTCAGTTCCTCAATGACTGGAAGGCGAAGCTCTGGTCCCGGTTCTTCTGCCTCTCGGTAT----GAACAATCCCTGCAATAAACTGC--------CTTAGTCGTACTCCAAAGTAACATGTCTTACAT-TGCTGAAATTGATG----------ACGAAGCTTGAAATCTTTCYAATAGTG-------AACATTTGGGRGAAAAAACT
>L_excelsa_Fomichev_et_al_WA574
ATTGGAGGTACATCACAATCTTCAGGCATCTCAAAGCTAACCCGCAGTACCAAGTTTATCCCATCTTCAAGTACTTTGAGAACTGGTGCCAGGATGAGAACAGGCATGGTGATTTCTTCTCCGCTTTGATGAAAGCACAGCCTCAGTTCCTCAATGACTGGAAGGCGAAGCTCTGGTCCCGGTTCTTCTGCCTCTCGGTAT----GAACAATCCCTGCAATAAACTGC--------CTTAGTCGTACTCCAAAGTAACATGTCTTACAT-TGCTGAAATTGATG----------ACGAAGCTTGAAATCTTTCTAATAGTG-------AACATTTGGGGGAAAAAACT
>L_imberbis_Sokoloff_&_Barrett_WA109
ATTGGAGGTACATCACAATCTTCAGGCATCTCAAAGCTAACCCGCAGTACCAAGTTTATCCCATCTTCAAGTACTTCGAGAACTGGTGCCAGGATGAGAACAGGCATGGTGATTTCTTCTCCGCTTTGATGAAAGCACAGCCTCAGTTCCTCAATGACTGGAAGGCGAAGCTCTGGTCCCGGTTCTTCTGCCTCTCGGTAT----GAACAATCCCTGCAATAAACTGC--------CTTAGTCGTACTCCAAAGTAACATGTCTTACAT-TGCTGAAATTGATG----------ACGAAGCTTGAAATCTTTCTAATAGTG-------AACATTTGGGGGAAATAACT
>S_strictus_Fomichev_&_Macfarlane_WA383
ACTGGAGGTATATCACAATCTTCAGGCATCTCAAGACGAACCCGCAATACCAAGTCTACCCCATCTTCAAGTACTTTGAGAATTGGTGCCAAGATGAGAACAGGCACGGTGATTTCTTCTCTGCACTGATGAAAGCTCAGCCTCAGTTCCTGAATGACTGGAAGGCCAAGCTGTGGGCTCGGTTCTTCTGCCTCTCGGTAATGTGGATGAATTCCTGCAATCAAATGCATAGATCATTTAGTTTCTTC-----------------------------TTCTATG---------GATTCAGCATGAAACTTCTACTATTTTGTCACAAAAATA-TTGGTTCAAAAACTT
